# Supplementary material for: Palmitic Acid Upregulates Type I Interferon–Mediated Antiviral Response and Cholesterol Biosynthesis in Human Astrocytes
Source: Mol Neurobiol. 2023 May 15;60(8):4842–54. doi: 10.1007/s12035-023-03366-z (PMC10293381; doi:10.1007/s12035-023-03366-z)
Supplement: Supplementary file 5 — Supplementary Table 4 (XLSX 168 KB) [file 12035_2023_3366_MOESM5_ESM.xlsx]

## Sheet: Upregulated
Upregulated DEGs for Palmitic Acid using |logFC| > 1 and a FDR-adjusted p-value < 0.05
gene_id	PAvsVH_symbol	PAvsVH_biotype	PAvsVH_logFC	PAvsVH_PValue	PAvsVH_FDR	TIBPAvsVH_logFC	TIBPAvsVH_PValue	TIBPAvsVH_FDR
ENSG00000130164	LDLR	protein_coding	3.16703176269551	5.50689131574567e-17	4.1246615954935e-13	3.26602507579153	2.77682611263017e-17	2.07984275836e-13
ENSG00000162772	ATF3	protein_coding	4.54753922249646	2.08461642563822e-15	7.80688851401513e-12	4.70237027828227	1.14945405967465e-15	4.30470545348156e-12
ENSG00000141458	NPC1	protein_coding	2.26504513772352	9.37074090276425e-15	2.33956164539014e-11	2.43904780592164	2.33103128494173e-15	5.81980810807119e-12
ENSG00000147872	PLIN2	protein_coding	2.86643064477051	2.38387645608105e-14	4.46380866401176e-11	3.03009928039796	9.13467323159646e-15	1.71046756261644e-11
ENSG00000099194	SCD	protein_coding	2.79353914934493	1.41733952263829e-13	2.12317460491216e-10	2.801988074069	1.34731397364981e-13	1.68189694377284e-10
ENSG00000165030	NFIL3	protein_coding	2.26569565886261	6.6375396360357e-13	8.28586197898457e-10	2.44113525187043	1.26393390172093e-13	1.68189694377284e-10
ENSG00000125347	IRF1	protein_coding	2.89754358144471	9.01273127797523e-12	5.62544643933621e-09	3.3315627249804	7.06001124645199e-13	6.60993552949067e-10
ENSG00000177426	TGIF1	protein_coding	1.52429770515053	3.2149805626698e-12	2.67557826826631e-09	1.61067656752552	1.21910970438992e-12	9.94906381943727e-10
ENSG00000105835	NAMPT	protein_coding	3.13118263193069	6.28000398339812e-12	4.27611180324108e-09	3.45343815274037	1.33973600419643e-12	9.94906381943727e-10
ENSG00000166471	TMEM41B	protein_coding	1.60731475943169	1.99788755216667e-11	1.08839645509708e-08	1.81424481376426	1.46114421914299e-12	9.94906381943727e-10
ENSG00000115963	RND3	protein_coding	3.03538493607393	2.03438589737773e-11	1.08839645509708e-08	3.44059762852689	2.63861324071124e-12	1.64693443107727e-09
ENSG00000164211	STARD4	protein_coding	2.47204637078824	2.69989082361074e-12	2.52777278360555e-09	2.45810733315422	3.0009539064261e-12	1.72901113531781e-09
ENSG00000164300	SERINC5	protein_coding	1.3147328343491	6.65367718065913e-11	2.00173997493914e-08	1.50385316991257	4.44803292820697e-12	2.22105110881802e-09
ENSG00000234684	SDCBP2-AS1	lncRNA	1.52646280871787	6.68088266995008e-11	2.00173997493914e-08	1.62446438938072	4.31262792418456e-12	2.22105110881802e-09
ENSG00000139370	SLC15A4	protein_coding	1.57340524665932	2.62868760669894e-11	1.158168833775e-08	1.66244215158157	8.41334711594443e-12	3.70682175873081e-09
ENSG00000131370	SH3BP5	protein_coding	1.18828801916648	5.4565286201878e-11	1.85769997114575e-08	1.2786911431633	1.50219345024878e-11	6.25079385686854e-09
ENSG00000246067	RAB30-DT	lncRNA	1.50513385577949	4.68237784194596e-11	1.75355050180876e-08	1.5829424674848	1.60058953669884e-11	6.30790895006019e-09
ENSG00000163840	DTX3L	protein_coding	1.72051978773855	2.90282151275845e-10	7.24737771018692e-08	2.0021913362541	1.73491131292691e-11	6.30790895006019e-09
ENSG00000198911	SREBF2	protein_coding	1.31548052818373	2.55926471981425e-11	1.158168833775e-08	1.33186518274265	2.00800220623906e-11	6.83633478396842e-09
ENSG00000134824	FADS2	protein_coding	1.94529054860636	6.10993957189717e-12	4.27611180324108e-09	1.80036292314679	2.23820094019994e-11	6.98505210087398e-09
ENSG00000134324	LPIN1	protein_coding	1.62916483387324	3.66021950135232e-11	1.44289705605942e-08	1.67176950741732	2.18382432823252e-11	6.98505210087398e-09
ENSG00000113013	HSPA9	protein_coding	1.34208549843739	3.69242746975235e-10	8.62287646450316e-08	1.50498140993858	5.6384570813246e-11	1.50513504048224e-08
ENSG00000133639	BTG1	protein_coding	1.36559242832971	3.80279614992677e-10	8.62287646450316e-08	1.52681976841677	5.77985513222928e-11	1.50513504048224e-08
ENSG00000023909	GCLM	protein_coding	1.48614604435776	5.04439610855573e-10	1.02114937440763e-07	1.67406267273569	5.82762565740787e-11	1.50513504048224e-08
ENSG00000159399	HK2	protein_coding	2.48670771300797	8.42588203855923e-10	1.57774641172022e-07	2.78329548180461	6.24344550306688e-11	1.5587802272657e-08
ENSG00000271303	SRXN1	protein_coding	1.73074087297842	2.38263259490892e-11	1.158168833775e-08	1.59683872699645	9.27299108549343e-11	2.10468797667715e-08
ENSG00000087074	PPP1R15A	protein_coding	2.59518764098831	3.9142563390268e-10	8.62287646450316e-08	2.7835770089957	1.19500331648251e-10	2.63252201189824e-08
ENSG00000128590	DNAJB9	protein_coding	2.00278914347647	6.06222128161546e-10	1.1948957210342e-07	2.18099241609077	1.3201151225935e-10	2.82504636235009e-08
ENSG00000103855	CD276	protein_coding	1.09980773645789	1.87212243791129e-09	2.74449162997021e-07	1.27881636470742	1.5931697281139e-10	3.22509223339814e-08
ENSG00000059728	MXD1	protein_coding	1.76800814759181	3.26961850510489e-09	3.60138861812288e-07	1.99540529470635	1.70066381249567e-10	3.35209788305067e-08
ENSG00000123983	ACSL3	protein_coding	1.47115778057015	1.87035812316295e-10	5.18851197870019e-08	1.46834498938839	1.91536502891073e-10	3.58652101663534e-08
ENSG00000175592	FOSL1	protein_coding	2.00314120590787	4.63178642003109e-09	4.6667262981476e-07	2.36632613410482	2.07764798260567e-10	3.79550814383328e-08
ENSG00000119917	IFIT3	protein_coding	3.45327840513635	1.27096440376066e-09	1.98591483740179e-07	3.82500291946388	2.82442175531519e-10	4.50104658453421e-08
ENSG00000169359	SLC33A1	protein_coding	1.10963355123818	5.35618214700237e-09	4.77592908107711e-07	1.30333962880661	2.81604067283864e-10	4.50104658453421e-08
ENSG00000262001	DLGAP1-AS2	lncRNA	1.89131217875312	1.06501573649381e-09	1.87975736682695e-07	2.00630325420996	3.00553549826689e-10	4.5022921764038e-08
ENSG00000105939	ZC3HAV1	protein_coding	1.60669792688346	4.67295690735741e-09	4.6667262981476e-07	1.85356052881243	2.98077668101558e-10	4.5022921764038e-08
ENSG00000185880	TRIM69	protein_coding	1.2213202840279	1.22378414212055e-09	1.98591483740179e-07	1.31296494229717	3.32437622382504e-10	4.77944113214931e-08
ENSG00000138646	HERC5	protein_coding	3.44117172186712	2.97449798449569e-09	3.42753690828811e-07	3.75002252939607	3.38198104144077e-10	4.77944113214931e-08
ENSG00000124201	ZNFX1	protein_coding	1.34395854552125	5.35211923762577e-09	4.77592908107711e-07	1.56795824770678	3.49782325984819e-10	4.85161041041906e-08
ENSG00000070961	ATP2B1	protein_coding	1.27695791704305	4.93234326348568e-09	4.76946304947486e-07	1.47080036561037	3.76926345986317e-10	5.041389877567e-08
ENSG00000166889	PATL1	protein_coding	1.30497410926829	9.91610170215266e-09	7.98619373646489e-07	1.54566309751309	3.86009412909227e-10	5.07229912752651e-08
ENSG00000188313	PLSCR1	protein_coding	2.27298598464609	5.17424392876305e-09	4.77592908107711e-07	2.64623079394704	4.34161012491709e-10	5.303128019293e-08
ENSG00000057252	SOAT1	protein_coding	1.5369795847652	7.88575403186572e-09	6.62590045979579e-07	1.80714760526541	4.38977219220515e-10	5.303128019293e-08
ENSG00000067082	KLF6	protein_coding	1.65767065290941	1.03819374212356e-08	8.18533803000576e-07	1.97382301503049	4.27793871773069e-10	5.303128019293e-08
ENSG00000116954	RRAGC	protein_coding	1.07628216436656	2.88538790436187e-09	3.40374744385225e-07	1.19759249108615	4.50860127592976e-10	5.36022596138316e-08
ENSG00000134321	RSAD2	protein_coding	4.61513311131397	2.87511951730632e-09	3.40374744385225e-07	5.12144662098015	4.60661332724836e-10	5.39117715954534e-08
ENSG00000138166	DUSP5	protein_coding	2.4266765951295	1.12114235323463e-08	8.65706827394578e-07	2.83743980567377	5.39067866724929e-10	6.06734771555457e-08
ENSG00000123094	RASSF8	protein_coding	1.02817750526479	1.09522726064122e-07	4.30542645277265e-06	1.40573895969539	5.42740049321971e-10	6.06734771555457e-08
ENSG00000146457	WTAP	protein_coding	1.3275018063248	2.83697242142793e-09	3.40374744385225e-07	1.46509711090113	5.63329952538317e-10	6.2049137419294e-08
ENSG00000150991	UBC	protein_coding	1.20787307112291	2.7206365220538e-09	3.40374744385225e-07	1.32364948269323	6.57325732170727e-10	7.03338533422678e-08
ENSG00000121060	TRIM25	protein_coding	1.85225115555285	7.26922222890402e-09	6.33098540633617e-07	2.12071317622338	6.56401061888564e-10	7.03338533422678e-08
ENSG00000119922	IFIT2	protein_coding	4.74189343472513	2.80170664364393e-09	3.40374744385225e-07	5.17753650014626	7.66841112580751e-10	7.867999908534e-08
ENSG00000023445	BIRC3	protein_coding	2.7372441453277	3.06857643542574e-09	3.48236931838467e-07	2.888754540426	8.47746022998782e-10	8.46615694968117e-08
ENSG00000104635	SLC39A14	protein_coding	1.31657902264521	4.40996044650065e-09	4.52474023894382e-07	1.43467714038003	1.01276358035215e-09	9.72512720107386e-08
ENSG00000059804	SLC2A3	protein_coding	1.71491091072551	2.63192715814381e-09	3.39881627836157e-07	1.79896220222453	1.10725642616067e-09	1.03666882899293e-07
ENSG00000165029	ABCA1	protein_coding	1.22526974619072	5.00471214613768e-09	4.76946304947486e-07	1.33659545310606	1.1580543122043e-09	1.07084281461854e-07
ENSG00000177150	FAM210A	protein_coding	1.33600740396008	2.31836102684722e-08	1.48414735821245e-06	1.51597272781518	1.28461000363707e-09	1.15293683624901e-07
ENSG00000112096	SOD2	protein_coding	3.22772242159855	9.15924307879345e-10	1.67323733317471e-07	3.140419699445	1.36890705434205e-09	1.18002699878984e-07
ENSG00000143479	DYRK3	protein_coding	1.73269081414088	6.16800426084522e-08	2.98053883314392e-06	2.09537866943275	1.37778799060444e-09	1.18002699878984e-07
ENSG00000186480	INSIG1	protein_coding	2.96457993291268	2.59072226847363e-10	6.69121027271293e-08	2.68375221913815	1.47311930892988e-09	1.22596262487609e-07
ENSG00000179918	SEPHS2	protein_coding	1.02989891669378	1.27268240581156e-09	1.98591483740179e-07	1.01153983870162	1.70445583490324e-09	1.37272840897046e-07
ENSG00000139289	PHLDA1	protein_coding	1.4202364130666	1.75234332580794e-08	1.19318650093649e-06	1.6505108852998	1.68234698291844e-09	1.37272840897046e-07
ENSG00000173193	PARP14	protein_coding	2.11432652837689	2.70092319644757e-08	1.65818973290101e-06	2.49054699098925	1.69828789520201e-09	1.37272840897046e-07
ENSG00000162490	DRAXIN	protein_coding	1.34616315807131	3.17806625525307e-08	1.88918382951155e-06	1.56492188327806	1.91666288360813e-09	1.5111373682342e-07
ENSG00000140941	MAP1LC3B	protein_coding	1.08137509341273	1.03788294629143e-08	8.18533803000576e-07	1.20123504019324	1.99213971886908e-09	1.55428400982598e-07
ENSG00000134070	IRAK2	protein_coding	2.12767040754792	1.9987955172491e-09	2.77240341188811e-07	2.11414337359975	2.22863475681364e-09	1.68610851803376e-07
ENSG00000157601	MX1	protein_coding	2.06567896071805	2.53887923169364e-08	1.61154283435469e-06	2.42997537957816	2.2933101828747e-09	1.70068250195361e-07
ENSG00000163565	IFI16	protein_coding	1.25161222324206	2.93903520241452e-08	1.77527206984554e-06	1.47106057375375	2.4033327170147e-09	1.74766621848933e-07
ENSG00000135473	PAN2	protein_coding	1.75514046915149	2.5941626217895e-07	7.96322870377186e-06	2.37300591366122	2.5832831121636e-09	1.82535759529296e-07
ENSG00000123609	NMI	protein_coding	1.60512435655225	3.43964124902122e-08	1.99712503528441e-06	1.83840638510484	3.12123811075318e-09	2.14477738069186e-07
ENSG00000166401	SERPINB8	protein_coding	1.1576416465918	3.20327358843275e-07	8.9859622387121e-06	1.49482908830922	3.20303609981698e-09	2.15809968776115e-07
ENSG00000147416	ATP6V1B2	protein_coding	1.08971889494564	5.91751629554275e-09	5.21437612395473e-07	1.12761913258721	3.38825341329751e-09	2.1778975001719e-07
ENSG00000059378	PARP12	protein_coding	1.81475906831114	2.58671926797177e-08	1.62811153925282e-06	2.0157647239702	3.39796119737653e-09	2.1778975001719e-07
ENSG00000168394	TAP1	protein_coding	2.34728095843417	2.68625663728857e-08	1.65818973290101e-06	2.69190013021575	3.51257955774036e-09	2.1778975001719e-07
ENSG00000090339	ICAM1	protein_coding	2.90683006105175	2.88373998162897e-08	1.75603353352853e-06	3.32578890359571	3.45611180499197e-09	2.1778975001719e-07
ENSG00000134326	CMPK2	protein_coding	3.40226754922078	3.52497591744774e-08	2.00307140715471e-06	3.80694478688253	3.51836578799466e-09	2.1778975001719e-07
ENSG00000111331	OAS3	protein_coding	2.29897112745569	6.30557824813645e-08	3.0274859665732e-06	2.70109312309577	3.4166991171111e-09	2.1778975001719e-07
ENSG00000112972	HMGCS1	protein_coding	1.59315930182734	1.62572635330102e-09	2.43533807724493e-07	1.51672621281486	3.66508413154345e-09	2.22107259068507e-07
ENSG00000175197	DDIT3	protein_coding	2.67358494334241	8.88938929036569e-09	7.31665118514715e-07	2.82618668634961	3.7545907559825e-09	2.24975078098471e-07
ENSG00000167772	ANGPTL4	protein_coding	4.625363745948	5.03054180118176e-09	4.76946304947486e-07	4.65400614979869	4.48749559511351e-09	2.54289320577125e-07
ENSG00000100219	XBP1	protein_coding	1.61602326942981	1.2026747695607e-08	9.0990242666764e-07	1.71897276561189	4.54408474217974e-09	2.54289320577125e-07
ENSG00000184979	USP18	protein_coding	2.33441971953974	4.0104118451288e-08	2.18073691737104e-06	2.60438061457638	4.54936835211412e-09	2.54289320577125e-07
ENSG00000163814	CDCP1	protein_coding	2.0517512872261	2.00430977906752e-07	6.5270783674851e-06	2.48636695258065	4.4256522977471e-09	2.54289320577125e-07
ENSG00000249992	TMEM158	protein_coding	1.66709225453493	1.12538817629198e-06	2.36774085405251e-05	2.20869051736026	5.62208678115175e-09	3.0294553950235e-07
ENSG00000198900	TOP1	protein_coding	1.33882949751769	1.98488362181231e-07	6.5270783674851e-06	1.68056881706619	5.68313911363717e-09	3.04047942579588e-07
ENSG00000140853	NLRC5	protein_coding	1.35006276377888	4.03829808999269e-07	1.06343392654302e-05	1.70743749996979	5.89531926645278e-09	3.10957333138953e-07
ENSG00000148572	NRBF2	protein_coding	1.03509008223982	9.22792685610816e-09	7.51273610350544e-07	1.05810842671507	6.23467401297513e-09	3.26440997171355e-07
ENSG00000163644	PPM1K	protein_coding	1.51681645993629	3.58359904617798e-08	2.00307140715471e-06	1.65694691227322	6.32412241518148e-09	3.26673633722133e-07
ENSG00000101347	SAMHD1	protein_coding	2.08797144005385	4.38181665213358e-08	2.34427190889146e-06	2.32884394653584	6.45477005885718e-09	3.28885902998914e-07
ENSG00000148339	SLC25A25	protein_coding	1.11584885035725	1.74552442659622e-05	0.000196305975303389	1.42623584437456	6.43069381454526e-09	3.28885902998914e-07
ENSG00000138035	PNPT1	protein_coding	1.70374852353498	6.51555085792223e-08	3.08594520188365e-06	1.92298592631451	6.62112797087085e-09	3.35082760147451e-07
ENSG00000069956	MAPK6	protein_coding	1.1216886119952	3.28808428528381e-08	1.93919301549415e-06	1.23075656425743	6.69802985241008e-09	3.36699621439943e-07
ENSG00000165891	E2F7	protein_coding	2.01927771196592	8.50920877075121e-08	3.68404472213449e-06	2.28816233097801	6.87962920657606e-09	3.41247832829501e-07
ENSG00000130066	SAT1	protein_coding	1.47521659004358	4.01606037781887e-08	2.18073691737104e-06	1.65232613859094	7.51664769905153e-09	3.61224925304946e-07
ENSG00000124226	RNF114	protein_coding	1.14034827123905	8.45521285791912e-08	3.68195025033803e-06	1.31122792085388	9.05733827792124e-09	4.13655266473354e-07
ENSG00000109814	UGDH	protein_coding	1.14440843575061	1.35344712353606e-06	2.71777988077348e-05	1.57251962851555	9.44313259776269e-09	4.28660988831773e-07
ENSG00000120334	CENPL	protein_coding	1.64482275272421	2.725087090832e-07	8.16436092413266e-06	1.95776884731127	9.50165469078321e-09	4.28719238758833e-07
ENSG00000185947	ZNF267	protein_coding	2.09274197420881	1.01668679984201e-07	4.15733597287411e-06	2.3428673570519	9.6576899487373e-09	4.30572010214538e-07
ENSG00000164949	GEM	protein_coding	2.09955156773882	1.10366071953585e-07	4.30542645277265e-06	2.38271172147289	9.62705937257754e-09	4.30572010214538e-07
ENSG00000138642	HERC6	protein_coding	2.09275926249066	2.93919677894957e-07	8.5327844474156e-06	2.53419137433099	9.93149401615923e-09	4.37569942241368e-07
ENSG00000115520	COQ10B	protein_coding	1.00726238561242	1.52640363612457e-07	5.34241272643598e-06	1.18378471429965	1.03300397702451e-08	4.49837196971718e-07
ENSG00000052795	FNIP2	protein_coding	2.21618466574897	1.38164937699303e-07	4.99239499133189e-06	2.51584196523004	1.05223418697238e-08	4.55562662452205e-07
ENSG00000117500	TMED5	protein_coding	1.00276614062486	2.29469393986508e-07	7.28273627524976e-06	1.20989423427433	1.07906640940346e-08	4.58970069497438e-07
ENSG00000154451	GBP5	protein_coding	3.93633634868822	3.12466699683384e-07	8.89906224003584e-06	4.55786262672122	1.07952618335484e-08	4.58970069497438e-07
ENSG00000113070	HBEGF	protein_coding	1.14950993811634	2.12909724795773e-06	3.83339865077005e-05	1.59464875752115	1.11343771287997e-08	4.64714790503893e-07
ENSG00000132109	TRIM21	protein_coding	1.42235741642078	9.23604096854501e-08	3.90835857934475e-06	1.60559849372093	1.12985916475221e-08	4.67549455469285e-07
ENSG00000135899	SP110	protein_coding	2.21470588105742	1.25285625443946e-07	4.7038042075232e-06	2.54694837682931	1.13611409191288e-08	4.67554645517994e-07
ENSG00000115267	IFIH1	protein_coding	2.48542699317709	9.88770623639444e-08	4.11938829583549e-06	2.78173174419122	1.1886977555142e-08	4.83877510260942e-07
ENSG00000100906	NFKBIA	protein_coding	2.27921900562358	1.18458452038885e-08	9.05361026297191e-07	2.26546256310846	1.29653709594352e-08	5.22100153151448e-07
ENSG00000137628	DDX60	protein_coding	1.68810958167461	3.62722793932707e-07	9.91800082189944e-06	2.00507350236668	1.31399495913203e-08	5.26300654753952e-07
ENSG00000151136	BTBD11	protein_coding	1.52228550610084	1.24776804917666e-06	2.55349253779594e-05	1.95273783996757	1.32449370098857e-08	5.27683926617254e-07
ENSG00000155304	HSPA13	protein_coding	1.2307784937417	1.11531349314067e-07	4.32834096560809e-06	1.40392945437609	1.34818738676865e-08	5.34281668089797e-07
ENSG00000196218	RYR1	protein_coding	2.65221814689265	2.78029486053826e-07	8.23099150412314e-06	3.09832834775472	1.4550568589002e-08	5.70595595453533e-07
ENSG00000245556	SCAMP1-AS1	lncRNA	1.29200342578861	1.55987620743377e-07	5.40901518225875e-06	1.37304246070733	1.47115880949203e-08	5.73679004894482e-07
ENSG00000104419	NDRG1	protein_coding	3.16231625243812	8.41143837188821e-08	3.68195025033803e-06	3.52334821404893	1.50409645337284e-08	5.80705280193948e-07
ENSG00000118785	SPP1	protein_coding	1.9392969242685	5.98049772605964e-08	2.94696894527544e-06	2.13391197991194	1.51554369789591e-08	5.82124220371302e-07
ENSG00000161813	LARP4	protein_coding	1.02578995639347	1.31184297648293e-07	4.81652151659662e-06	1.15802053591613	1.54809668006186e-08	5.91594088452209e-07
ENSG00000221963	APOL6	protein_coding	2.38802063872676	2.63206869892357e-07	8.04267737971162e-06	2.73434656658712	1.56204303899617e-08	5.93893520917834e-07
ENSG00000168209	DDIT4	protein_coding	1.84141500285773	1.70457195735396e-08	1.18831700255437e-06	1.84661683718955	1.62066740877967e-08	6.11149741014352e-07
ENSG00000072571	HMMR	protein_coding	2.22681958620568	2.22814081531102e-07	7.10160625816149e-06	2.53279210032856	1.68020175159533e-08	6.29235555972452e-07
ENSG00000185745	IFIT1	protein_coding	2.00006421049228	7.59562931218718e-08	3.42718455110132e-06	2.20055579485104	1.6973926967305e-08	6.29437960631692e-07
ENSG00000052802	MSMO1	protein_coding	1.35218279350598	2.26908152155808e-09	3.03489653508394e-07	1.19254731558647	1.73343194857374e-08	6.3957661550824e-07
ENSG00000113742	CPEB4	protein_coding	1.21042672453187	2.58656260708318e-07	7.96322870377186e-06	1.40414883381364	1.82074958059619e-08	6.58812287858235e-07
ENSG00000001084	GCLC	protein_coding	2.09730208096586	1.41890644993123e-08	1.02099558203498e-06	2.05464569208871	1.96766613750362e-08	7.01800922376291e-07
ENSG00000141682	PMAIP1	protein_coding	3.09628318485688	1.04580509176407e-07	4.21133340715746e-06	3.44812723944122	2.0802005886074e-08	7.33803787343346e-07
ENSG00000095794	CREM	protein_coding	1.19048635179076	3.90737315233814e-07	1.04522231825045e-05	1.43016087549244	2.08678513623675e-08	7.33803787343346e-07
ENSG00000055332	EIF2AK2	protein_coding	1.02963078414867	1.70806571773323e-06	3.26362556781171e-05	1.35709531111198	2.12516450904484e-08	7.40348008034689e-07
ENSG00000140105	WARS1	protein_coding	2.64694565525525	1.18232857740596e-07	4.54135438193366e-06	2.99823630307528	2.25488717103563e-08	7.6768658686622e-07
ENSG00000172936	MYD88	protein_coding	1.05213167011296	3.92678886483773e-07	1.04667788603682e-05	1.25818837518548	2.33831149636003e-08	7.88899156711544e-07
ENSG00000156587	UBE2L6	protein_coding	1.64429237247316	4.04644417976985e-07	1.06343392654302e-05	1.98770519386748	2.34879188179806e-08	7.88899156711544e-07
ENSG00000088448	ANKRD10	protein_coding	1.21498479376515	4.74528412969854e-07	1.20891762351844e-05	1.48407072219305	2.38389390549527e-08	7.97114524649982e-07
ENSG00000173821	RNF213	protein_coding	1.12534751817036	4.80452732452892e-07	1.21986134443124e-05	1.34813398293711	2.5403824817214e-08	8.38642258292629e-07
ENSG00000102554	KLF5	protein_coding	1.01151495263307	1.83617021074317e-05	0.000204656471405749	1.50731427635432	2.74878843241439e-08	8.99057875929424e-07
ENSG00000089127	OAS1	protein_coding	2.4730249886264	2.46518962102351e-07	7.66152293006893e-06	2.78758414731854	2.78271222432148e-08	9.0619628522469e-07
ENSG00000006451	RALA	protein_coding	1.13817476987348	6.06898042312647e-07	1.46634397965217e-05	1.38146232182068	2.79613303712929e-08	9.06624954463134e-07
ENSG00000213516	RBMXL1	protein_coding	1.28230285032426	2.76066064706108e-07	8.2177723222992e-06	1.41869634055423	3.1411634026348e-08	9.92713666064754e-07
ENSG00000171310	CHST11	protein_coding	1.49247956707666	6.64771856732102e-08	3.11196325432715e-06	1.55032411332778	3.20398670526346e-08	1.00409457834407e-06
ENSG00000107201	DDX58	protein_coding	2.3843099975915	1.99959459489003e-07	6.5270783674851e-06	2.67628579102103	3.33944809233832e-08	1.02931959718576e-06
ENSG00000148841	ITPRIP	protein_coding	1.00714367284205	1.38640608571032e-07	4.99239499133189e-06	1.08788475360336	3.63444595225823e-08	1.11341336527222e-06
ENSG00000132530	XAF1	protein_coding	2.40922431551298	3.90529528422223e-06	6.15803403764726e-05	3.03088952430049	3.90815989039594e-08	1.1693239450528e-06
ENSG00000143751	SDE2	protein_coding	1.14153040164236	5.01497234733055e-07	1.26471861553892e-05	1.3186133753985	3.96337704630523e-08	1.17334759196941e-06
ENSG00000163162	RNF149	protein_coding	1.07763490665493	1.10170928709878e-06	2.3244514254563e-05	1.32514198836723	3.95197528777338e-08	1.17334759196941e-06
ENSG00000128335	APOL2	protein_coding	1.84541233556118	9.21038701472416e-07	2.02304395132798e-05	2.25140827762154	4.29243316289124e-08	1.25587204648654e-06
ENSG00000155380	SLC16A1	protein_coding	1.13848254755606	2.8135764518331e-07	8.29012724223704e-06	1.28432825755309	4.39688964733991e-08	1.28142815013914e-06
ENSG00000117228	GBP1	protein_coding	2.32727860486921	3.87684096060217e-07	1.04077199981757e-05	2.69577523376807	4.52280245371242e-08	1.29959922507947e-06
ENSG00000006210	CX3CL1	protein_coding	2.45524832458351	2.98657200525825e-06	4.98205441411676e-05	3.02593198522879	4.54599461910307e-08	1.29959922507947e-06
ENSG00000044574	HSPA5	protein_coding	1.30802492867449	5.22317975746366e-08	2.64335245833803e-06	1.31792714194308	4.67156638580139e-08	1.32037857470386e-06
ENSG00000279267		TEC	1.15058899343402	1.20972336590757e-06	2.50197108589644e-05	1.26671945318519	4.65772328978438e-08	1.32037857470386e-06
ENSG00000181381	DDX60L	protein_coding	1.54226146910465	1.47785605453371e-06	2.91293206538355e-05	1.85460196815945	4.98163769738526e-08	1.3768437768788e-06
ENSG00000185022	MAFF	protein_coding	1.94239629037196	6.1599026934713e-08	2.98053883314392e-06	1.9588863632402	5.0723738869438e-08	1.39676766225033e-06
ENSG00000113615	SEC24A	protein_coding	1.11540665449645	5.25124860878622e-06	7.63725283103083e-05	1.46833235415035	5.22680234155979e-08	1.42127399853743e-06
ENSG00000067066	SP100	protein_coding	1.57206486008154	5.74989857713938e-07	1.39374564216097e-05	1.84074741244715	5.35473894822075e-08	1.43752669255102e-06
ENSG00000164171	ITGA2	protein_coding	2.11318904253748	6.31499463311375e-07	1.51116005757259e-05	2.43964283443361	5.51860802459153e-08	1.47097416740892e-06
ENSG00000108582	CPD	protein_coding	1.15229729349529	1.27215782602492e-06	2.58925601003442e-05	1.41885090684388	5.65688655198641e-08	1.5024851161127e-06
ENSG00000100644	HIF1A	protein_coding	1.2416519012361	9.0729110578506e-07	1.99870893597944e-05	1.50623204576967	5.85724730769454e-08	1.54474585685324e-06
ENSG00000151014	NOCT	protein_coding	1.80836787161369	1.88843328545447e-05	0.000209489936681225	2.47407223725061	5.87910795175023e-08	1.54507082661787e-06
ENSG00000113263	ITK	protein_coding	3.66933256086935	4.01932541857639e-06	6.28491594679272e-05	4.40889347486582	6.06916110814157e-08	1.58390302090524e-06
ENSG00000196116	TDRD7	protein_coding	1.39309053902211	9.90938853413335e-07	2.16388688398422e-05	1.62445267239492	6.18178006250265e-08	1.59111796110463e-06
ENSG00000169245	CXCL10	protein_coding	5.66679387967874	2.44080723785761e-07	7.63944212128333e-06	6.19956958120843	6.56857138118086e-08	1.6696671084657e-06
ENSG00000121039	RDH10	protein_coding	1.51411180020596	1.07124831088006e-06	2.28594012777541e-05	1.79292947997041	6.69940040166257e-08	1.69521989893421e-06
ENSG00000120063	GNA13	protein_coding	1.00032142208317	1.50376181444274e-07	5.33799809960954e-06	1.0433622795591	7.27489373408377e-08	1.80427000226117e-06
ENSG00000145780	FEM1C	protein_coding	1.23370600965157	4.79683656329574e-06	7.18566117181702e-05	1.5720171617744	7.54456497368834e-08	1.85884183068835e-06
ENSG00000149485	FADS1	protein_coding	1.55258026839059	7.96169614661711e-09	6.62590045979579e-07	1.351599605161	7.79732591761006e-08	1.90856114780717e-06
ENSG00000162433	AK4	protein_coding	2.18741144414897	8.08441897575879e-07	1.82690194920298e-05	2.46286464811773	7.85185093431709e-08	1.91564701947997e-06
ENSG00000280987		protein_coding	1.52831677656578	2.82240647098858e-07	8.29012724223704e-06	1.64016615608664	7.89824607466135e-08	1.92070984088356e-06
ENSG00000289316		lncRNA	2.77413281258902	1.70947105181502e-07	5.81997189913385e-06	2.87741598374577	8.37401966104759e-08	2.0038788262379e-06
ENSG00000155287	SLC25A28	protein_coding	1.06897338665909	3.61930770455174e-06	5.80484254969861e-05	1.36794936251966	8.58778602766724e-08	2.04492570644564e-06
ENSG00000137965	IFI44	protein_coding	1.18379728199119	2.69642311520949e-06	4.55896368688918e-05	1.49932007941855	8.74789443626817e-08	2.07347244707749e-06
ENSG00000248323	LUCAT1	lncRNA	2.86516745129029	1.95399707445927e-07	6.47585756092918e-06	2.97100877669863	8.95767585403593e-08	2.11649817497568e-06
ENSG00000115415	STAT1	protein_coding	1.15158414624539	2.27667471792844e-06	4.03346374391882e-05	1.44917274598735	9.41409534275825e-08	2.21039417295484e-06
ENSG00000156502	SUPV3L1	protein_coding	1.20268404483869	4.92080326240796e-07	1.24516271741336e-05	1.32193254211146	1.01990201289619e-07	2.35773644339273e-06
ENSG00000137959	IFI44L	protein_coding	1.74671935469145	1.5193466738763e-06	2.97183321548348e-05	2.08428114409061	1.0710586904577e-07	2.43107317192404e-06
ENSG00000198431	TXNRD1	protein_coding	1.40033655139965	4.04094628495533e-07	1.06343392654302e-05	1.53865838693105	1.07785363129954e-07	2.43901018079564e-06
ENSG00000170525	PFKFB3	protein_coding	1.24759680353139	4.78530893499419e-06	7.18275830122374e-05	1.60888872918618	1.09428338133138e-07	2.45394686412337e-06
ENSG00000215472	RPL17-C18orf32	protein_coding	1.27191248660821	7.34070447729906e-07	1.68656062990705e-05	1.4433971180668	1.14505007960029e-07	2.55250746910898e-06
ENSG00000129315	CCNT1	protein_coding	1.0522531965502	1.56161750310554e-05	0.000179669970787411	1.2452230089756	1.17130058673537e-07	2.59557437711476e-06
ENSG00000168003	SLC3A2	protein_coding	1.26299990034443	3.26219266042412e-07	9.105485317524e-06	1.35265523147779	1.23531189246756e-07	2.68967618447151e-06
ENSG00000118503	TNFAIP3	protein_coding	1.97018916770386	2.64152020748873e-07	8.04267737971162e-06	2.04633047601727	1.24511219824961e-07	2.70315662750423e-06
ENSG00000165997	ARL5B	protein_coding	1.53793169121372	5.09502618917736e-06	7.49739610155962e-05	1.89724364057125	1.26231157368313e-07	2.73257621008284e-06
ENSG00000144655	CSRNP1	protein_coding	1.75515235233913	2.41912398285363e-06	4.16534221415488e-05	2.0649748844251	1.28591156250041e-07	2.75973570290203e-06
ENSG00000272275		lncRNA	2.5603953625082	1.60975162211776e-07	5.53075213287248e-06	2.57832855211687	1.37177923329959e-07	2.89426097391941e-06
ENSG00000101670	LIPG	protein_coding	1.25122983555666	1.01281127390738e-07	4.15733597287411e-06	1.22268005187656	1.44698138600843e-07	3.03582369221377e-06
ENSG00000142657	PGD	protein_coding	1.22401979311775	1.72819855637522e-07	5.85710732454768e-06	1.23460457732187	1.52516970753808e-07	3.16441027962886e-06
ENSG00000111912	NCOA7	protein_coding	2.09211028017873	4.42290372746479e-06	6.77454988112705e-05	2.5520845749436	1.59044628383228e-07	3.2726490840395e-06
ENSG00000231721	LINC-PINT	lncRNA	2.03793252661171	4.66631115354764e-07	1.19694077192027e-05	2.14967675379643	1.68754137390073e-07	3.45305242372645e-06
ENSG00000172216	CEBPB	protein_coding	1.41347685016752	1.49537975902325e-07	5.33352114051626e-06	1.40000729479119	1.72420290137437e-07	3.50541494950967e-06
ENSG00000001630	CYP51A1	protein_coding	1.32256377380709	1.93719591531453e-08	1.26170412223529e-06	1.15127329455427	1.74243411390643e-07	3.52725176031329e-06
ENSG00000051108	HERPUD1	protein_coding	1.46310397874068	6.40542680740399e-07	1.52791868749859e-05	1.60340291173094	1.78536477093713e-07	3.58313609076591e-06
ENSG00000240065	PSMB9	protein_coding	1.23192426443411	2.27791076592478e-06	4.03346374391882e-05	1.42974559480053	1.84067164138415e-07	3.64292929340565e-06
ENSG00000170006	TMEM154	protein_coding	1.5107952940739	9.25413403391928e-06	0.000120206976867122	1.90089169426001	1.88233072476364e-07	3.68111152179626e-06
ENSG00000135047	CTSL	protein_coding	1.47915590288312	1.64457612429544e-07	5.6246005346908e-06	1.45353072272448	2.10454401701919e-07	4.00077022524715e-06
ENSG00000100292	HMOX1	protein_coding	3.67692445270159	1.89592492953058e-07	6.3113234320818e-06	3.64730243647889	2.11208834584717e-07	4.00494726845451e-06
ENSG00000170340	B3GNT2	protein_coding	1.23766814964454	1.19285954667726e-06	2.48181055683685e-05	1.36591061847879	2.21504192856051e-07	4.18956162750461e-06
ENSG00000111335	OAS2	protein_coding	2.90089803891215	1.99456463188398e-06	3.6760680734381e-05	3.25255856315328	2.28188757942314e-07	4.28354335084694e-06
ENSG00000135114	OASL	protein_coding	3.31443861352609	1.64938332562198e-06	3.17580491231584e-05	3.64158930207841	2.51371976929803e-07	4.66033689902036e-06
ENSG00000163661	PTX3	protein_coding	1.39908166759482	2.68212486568981e-07	8.10044969516802e-06	1.39346810390432	2.79857510755828e-07	5.0631225979738e-06
ENSG00000176907	TCIM	protein_coding	2.66843815875153	1.9007394697069e-06	3.56314361693739e-05	2.9832423926972	2.92495363124835e-07	5.24112504738042e-06
ENSG00000116285	ERRFI1	protein_coding	1.07667525940408	7.47233320740146e-06	0.000100863882089583	1.37073839029823	3.04960611286817e-07	5.41268952260252e-06
ENSG00000133106	EPSTI1	protein_coding	2.34682430840309	5.21596261660179e-06	7.60069260668237e-05	2.72729681247743	3.10852686672756e-07	5.50422369545849e-06
ENSG00000166173	LARP6	protein_coding	1.15551528815171	1.05215791512614e-06	2.26303675075153e-05	1.24669061004078	3.16108859920193e-07	5.58409283208077e-06
ENSG00000160888	IER2	protein_coding	1.07071938465291	7.78587857778272e-06	0.000104136125977844	1.31601575196274	3.18307817967191e-07	5.5965388651978e-06
ENSG00000173334	TRIB1	protein_coding	1.43616759888016	1.30698473022715e-06	2.65293106487841e-05	1.5540455795466	3.31090173115598e-07	5.74830685653508e-06
ENSG00000068079	IFI35	protein_coding	1.75117987689884	2.23125701137237e-06	3.97907500361406e-05	1.98034160452133	3.31544534315508e-07	5.74830685653508e-06
ENSG00000120217	CD274	protein_coding	2.87222438608666	2.3042368581561e-06	4.06590853306524e-05	3.29062931746335	3.43533606446481e-07	5.92872514351186e-06
ENSG00000177337	DLGAP1-AS1	lncRNA	1.11132302434781	6.24117712801232e-06	8.67280458048465e-05	1.22553287569762	3.55245270790553e-07	6.08875761606691e-06
ENSG00000176887	SOX11	protein_coding	1.24177176953338	3.7154968491909e-05	0.000352713198991633	1.6581308858501	3.64154033540924e-07	6.19889479823073e-06
ENSG00000166750	SLFN5	protein_coding	1.65863930804075	4.92347609052934e-06	7.33137891015204e-05	1.92371385197482	4.14748991606198e-07	6.84244481746788e-06
ENSG00000184557	SOCS3	protein_coding	2.62319542973207	4.45807596577463e-06	6.78678637879106e-05	3.10280343552275	4.29014249364663e-07	7.03132763181909e-06
ENSG00000284879		lncRNA	1.05121991349262	2.86655975821704e-05	0.000288195068309338	1.36740600410606	4.83206105040913e-07	7.7665530617091e-06
ENSG00000002549	LAP3	protein_coding	1.95151478642832	4.98623716185944e-06	7.36625568882193e-05	2.31041802413335	5.08373202031151e-07	8.10152187917727e-06
ENSG00000116514	RNF19B	protein_coding	1.86488123158144	4.39768783823793e-06	6.76358971425094e-05	2.1124504408856	5.14383612038813e-07	8.1625704537515e-06
ENSG00000138018	SELENOI	protein_coding	1.14340637931517	5.23742155952928e-05	0.000464240088531057	1.36193382106639	5.30490720901136e-07	8.38264873322682e-06
ENSG00000164164	OTUD4	protein_coding	1.026164374399	1.98023664587468e-05	0.000217589565083231	1.30628319053721	5.61241687700724e-07	8.7943519683649e-06
ENSG00000152413	HOMER1	protein_coding	1.72445043123307	7.77240518839421e-05	0.000620632354595657	2.32761084522943	5.68874176967224e-07	8.8768074697594e-06
ENSG00000130589	HELZ2	protein_coding	1.63955341950998	2.22434568385394e-06	3.97621698617328e-05	1.78157916761531	5.74651638569731e-07	8.91126454013931e-06
ENSG00000177888	ZBTB41	protein_coding	1.30163825641015	5.40972613605457e-06	7.79284406368749e-05	1.49151233892062	5.73264618305258e-07	8.91126454013931e-06
ENSG00000233975	LINC02574	lncRNA	2.91654348181007	6.87033612043914e-06	9.37319080912371e-05	3.33740149119857	6.28933333391367e-07	9.6273277970344e-06
ENSG00000162645	GBP2	protein_coding	1.92104529764438	1.06895400244737e-05	0.000133283957492227	2.34056993996678	6.29825182983559e-07	9.6273277970344e-06
ENSG00000114127	XRN1	protein_coding	1.37327245083766	2.64648880126923e-05	0.000271537001664474	1.71945881205849	6.81264006769651e-07	1.01619878563803e-05
ENSG00000205413	SAMD9	protein_coding	1.2599110922065	1.35648910903931e-05	0.000161536317364046	1.51290562118448	7.20005549151074e-07	1.06367683691155e-05
ENSG00000154642	C21orf91	protein_coding	1.09226525569938	2.74865721831758e-05	0.000279720687027156	1.37558931415759	7.87839786532988e-07	1.15252343772111e-05
ENSG00000239713	APOBEC3G	protein_coding	1.44047998581655	2.29057220992066e-05	0.000244392960859056	1.77521176148191	7.95178022643934e-07	1.15688383841034e-05
ENSG00000056558	TRAF1	protein_coding	1.40147172732146	5.19496443501348e-06	7.58485060784619e-05	1.56968347237387	8.05031161539361e-07	1.164031544388e-05
ENSG00000169248	CXCL11	protein_coding	5.18160757563319	5.87875693204958e-06	8.24567217622684e-05	5.86116819572399	9.58373059125629e-07	1.34172228277588e-05
ENSG00000197930	ERO1A	protein_coding	1.25644087574994	7.61848936212073e-06	0.000102446113684532	1.42902009001387	9.81585735565655e-07	1.36149577025681e-05
ENSG00000167996	FTH1	protein_coding	1.24351565019678	2.130541186624e-07	6.84882123940506e-06	1.11002212343033	1.00427618590315e-06	1.3827258515468e-05
ENSG00000137575	SDCBP	protein_coding	1.28046925463322	6.15666944269272e-07	1.47799532454386e-05	1.2310749248102	1.0524746933119e-06	1.43588988213227e-05
ENSG00000136514	RTP4	protein_coding	2.43791486336413	5.70113971300713e-06	8.07288582276295e-05	2.67163796780034	1.07191389597648e-06	1.45710255551068e-05
ENSG00000184371	CSF1	protein_coding	1.89997617383404	2.96646926706137e-07	8.54571338857293e-06	1.71920894525343	1.27159255524565e-06	1.65927321233274e-05
ENSG00000172059	KLF11	protein_coding	1.50981449874315	1.30288131905974e-07	4.81652151659662e-06	1.40601994106137	1.31054207453098e-06	1.69532990297703e-05
ENSG00000101255	TRIB3	protein_coding	2.64215087191428	1.58913497675588e-06	3.07561265527172e-05	2.67174898321561	1.33801062980378e-06	1.72490526974704e-05
ENSG00000104312	RIPK2	protein_coding	1.56671333286127	1.29484593235839e-05	0.000155672488497019	1.79188969378625	1.38872384784072e-06	1.77500710244487e-05
ENSG00000173281	PPP1R3B	protein_coding	1.08439646018722	0.000181434892569127	0.00120668473985004	1.33588906663815	1.38686311130079e-06	1.77500710244487e-05
ENSG00000168062	BATF2	protein_coding	3.29053646017236	1.04886791581163e-05	0.00013137158343527	3.7193326231925	1.44792373295738e-06	1.83191702024506e-05
ENSG00000223496	EXOSC6	protein_coding	1.23388872907216	4.05502188757816e-06	6.32752373707508e-05	1.31319121313734	1.47214191867068e-06	1.85005754544352e-05
ENSG00000157557	ETS2	protein_coding	1.18566777978802	2.88278078645162e-06	4.83043134016166e-05	1.23410032682412	1.49372785543424e-06	1.86467027286707e-05
ENSG00000234518	PTGES3P1	processed_pseudogene	2.33029498305873	4.33113389315772e-05	0.000398528167810213	2.80107032354742	1.66387416825903e-06	2.02640935288783e-05
ENSG00000168917	SLC35G2	protein_coding	1.24610000065482	1.29442075351281e-05	0.000155672488497019	1.34327999291712	1.66979734871196e-06	2.03032177627478e-05
ENSG00000130303	BST2	protein_coding	1.97199679919784	1.15394166828193e-05	0.000142389177848957	2.26775227730649	1.75145946942408e-06	2.10568722728513e-05
ENSG00000135148	TRAFD1	protein_coding	1.58574880430165	1.34918675166228e-05	0.000161228639490673	1.8258380719613	1.92915071699138e-06	2.28267596686658e-05
ENSG00000172893	DHCR7	protein_coding	1.56706458225282	1.84343943825225e-07	6.19164188004903e-06	1.34261902934828	2.06296587951728e-06	2.42534863662628e-05
ENSG00000133321	PLAAT4	protein_coding	1.8651866769733	3.41430509119393e-05	0.000330402391899774	2.26684282351736	2.20044782973511e-06	2.53949988362342e-05
ENSG00000155090	KLF10	protein_coding	1.28004702151458	6.97245621020877e-06	9.4952176389934e-05	1.38099320210685	2.23191916413897e-06	2.5622172286072e-05
ENSG00000258967	HMGN1P3	processed_pseudogene	1.74943226413649	0.000224426377260486	0.00142826660184191	2.35117491534396	2.3347928735487e-06	2.64963615498178e-05
ENSG00000151790	TDO2	protein_coding	1.37223454088086	1.90721166791894e-06	3.56314361693739e-05	1.35922816483018	2.41563085975695e-06	2.7248607137921e-05
ENSG00000153879	CEBPG	protein_coding	1.35642339199472	1.20060778974366e-05	0.000147177616124059	1.51007982731076	2.44742918109351e-06	2.74831252869422e-05
ENSG00000196611	MMP1	protein_coding	3.82468438624898	9.36122475011664e-06	0.000121307220377809	4.06628140505689	2.60036723048608e-06	2.87692031851414e-05
ENSG00000130766	SESN2	protein_coding	1.41315783274288	4.32321070443838e-06	6.71801829382645e-05	1.45874510750331	2.66994365204665e-06	2.9322401691832e-05
ENSG00000133134	BEX2	protein_coding	1.36533470336411	2.40079415242139e-06	4.14330603724336e-05	1.35286546783006	2.7116170096192e-06	2.96496516818216e-05
ENSG00000117226	GBP3	protein_coding	1.20627888782915	4.4258771029319e-05	0.000404654888987357	1.49601032163459	2.71708576346124e-06	2.96661404786074e-05
ENSG00000251349	MSANTD3-TMEFF1	protein_coding	1.02711464172135	3.09131132226704e-05	0.000305460709812403	1.20551153710416	2.84955313131122e-06	3.08873414667453e-05
ENSG00000168961	LGALS9	protein_coding	2.2626814011903	4.71802629760105e-06	7.11026498370862e-05	2.33301211873437	2.86975171628777e-06	3.10613299927679e-05
ENSG00000096968	JAK2	protein_coding	1.52604983625208	0.000182067208266602	0.0012089391754582	2.01205199552184	2.9476363174932e-06	3.18123861931182e-05
ENSG00000211459	MT-RNR1	Mt_rRNA	1.0785313049924	2.44723175030473e-05	0.000256360360975978	1.27933015910517	3.08002459637487e-06	3.31456669925974e-05
ENSG00000196756	SNHG17	lncRNA	1.08101479032863	3.55606401739488e-06	5.74028437290683e-05	1.08093903035016	3.39767839617142e-06	3.5995206771321e-05
ENSG00000149131	SERPING1	protein_coding	1.34078200553992	0.000119539474267517	0.00087011726167512	1.74132177057982	3.46767879652073e-06	3.65301184049792e-05
ENSG00000217128	FNIP1	protein_coding	1.02772656747546	0.000172318979072609	0.00115755081009313	1.22438069954485	3.46442535734866e-06	3.65301184049792e-05
ENSG00000139318	DUSP6	protein_coding	1.25599162180255	7.63736972737579e-05	0.000612461448158936	1.56130633197686	4.11001963843154e-06	4.19384444299688e-05
ENSG00000025708	TYMP	protein_coding	2.83300930657268	5.41246931087719e-06	7.79284406368749e-05	2.8678861641278	4.24003628660916e-06	4.31492823188894e-05
ENSG00000136997	MYC	protein_coding	1.04972250893589	2.56651894832643e-05	0.000265147957558138	1.18033098929432	4.60928372414308e-06	4.61544586815932e-05
ENSG00000176171	BNIP3	protein_coding	1.49880813715238	7.3418860613798e-05	0.000593174300795105	1.84135151658451	5.31815551580834e-06	5.10679292479544e-05
ENSG00000171621	SPSB1	protein_coding	1.61657893058936	6.04039826089947e-05	0.000515878939271802	1.92167754825652	5.41548207758291e-06	5.17314960465292e-05
ENSG00000120526	NUDCD1	protein_coding	1.00644214144348	0.000408629244230767	0.00227556359798397	1.38478225222219	5.93671320475043e-06	5.51733991313305e-05
ENSG00000073756	PTGS2	protein_coding	3.2049746525931	0.000208937345411746	0.00135258488948486	3.90858704411802	6.17067876620159e-06	5.6709673569141e-05
ENSG00000143333	RGS16	protein_coding	1.81374442365545	1.35939406331349e-05	0.000161616849749493	1.91154541047542	6.37830767787806e-06	5.81186429529278e-05
ENSG00000065833	ME1	protein_coding	1.08728842313446	1.4002582951783e-05	0.000165424836449297	1.14684570860707	6.65075494955927e-06	5.97292021249388e-05
ENSG00000130775	THEMIS2	protein_coding	2.19601358805312	6.65806105464345e-07	1.5731507034473e-05	1.91593728860385	6.87918879587586e-06	6.12664971237933e-05
ENSG00000128016	ZFP36	protein_coding	2.08882566669381	0.000200143871653337	0.00130128263774609	2.58397598347045	7.0814265128859e-06	6.27690941793082e-05
ENSG00000116741	RGS2	protein_coding	1.59647782862733	0.000108595926250938	0.000808532293856388	1.93371487913941	7.32886617133598e-06	6.45802442627135e-05
ENSG00000149948	HMGA2	protein_coding	1.28324892133949	0.000216882966028962	0.0013907991571549	1.63033482168849	7.50540009496277e-06	6.57490604810189e-05
ENSG00000170385	SLC30A1	protein_coding	1.02883783587815	8.68683234634365e-06	0.00011465375616146	1.03569317596469	7.70020532082441e-06	6.71414876053258e-05
ENSG00000177409	SAMD9L	protein_coding	1.41043089722559	0.00028034217990723	0.00168791232114562	1.80776372121844	7.94256390929748e-06	6.8853939445183e-05
ENSG00000047365	ARAP2	protein_coding	1.57838037485332	9.51293400364738e-05	0.000736834288390061	1.86353368041341	8.1118142826162e-06	6.98361942262016e-05
ENSG00000047634	SCML1	protein_coding	1.04394186900809	0.000232842272143672	0.00146731876810731	1.25441533499215	8.29078680755035e-06	7.07266437227245e-05
ENSG00000151012	SLC7A11	protein_coding	1.27479227055081	1.00824815101327e-05	0.000127779672607265	1.28867757444102	8.69695734117087e-06	7.34387942337879e-05
ENSG00000251141	MRPS30-DT	lncRNA	1.08837243186738	0.000117113820517143	0.000858505709076854	1.30232141536823	9.88414225661037e-06	8.1443592411454e-05
ENSG00000109320	NFKB1	protein_coding	1.35312390851373	4.44416748449589e-06	6.77939194681756e-05	1.2799138813498	1.00792308181404e-05	8.24164179343573e-05
ENSG00000141574	SECTM1	protein_coding	1.90060488998047	0.000261848931269023	0.00159710789511806	2.3604357242483	1.0454581300135e-05	8.43801874332015e-05
ENSG00000169155	ZBTB43	protein_coding	1.23650117346785	0.000219102388236569	0.00140143201357122	1.53434574643522	1.116236776351e-05	8.8271607896571e-05
ENSG00000251201	TMED7-TICAM2	protein_coding	1.08350904222108	7.87530350273208e-05	0.000627510885483652	1.17749420296467	1.23556045631578e-05	9.50138379651457e-05
ENSG00000115594	IL1R1	protein_coding	1.0659257208758	0.00115764949000346	0.00522651879453037	1.51868923856242	1.31929026024056e-05	0.000100399690125689
ENSG00000133874	RNF122	protein_coding	1.69721483765675	0.000398190078853002	0.00223453619259458	2.14037097400125	1.39791648550711e-05	0.000104933588711125
ENSG00000173221	GLRX	protein_coding	1.28727701587499	2.38014681847544e-06	4.14330603724336e-05	1.12319139554556	1.45568128097769e-05	0.000107992875146542
ENSG00000128342	LIF	protein_coding	1.18191994951203	4.79020292471501e-05	0.000429684070731922	1.29468320090141	1.4713455228119e-05	0.000108789515951245
ENSG00000225492	GBP1P1	transcribed_unprocessed_pseudogene	5.27721016448004	0.000105685512679329	0.000793251381535258	5.87008307857091	1.51233164977437e-05	0.000111161570724338
ENSG00000049130	KITLG	protein_coding	1.77690731416555	6.60784038631907e-05	0.000550089351839476	1.92463519360967	2.01173230095939e-05	0.000140427538995208
ENSG00000138821	SLC39A8	protein_coding	1.09462259748151	3.94607200214613e-05	0.000369450991200931	1.14585712328594	2.03817115487116e-05	0.000141811723205158
ENSG00000151617	EDNRA	protein_coding	1.26087953790401	0.000405030723665774	0.00226563115777195	1.57060358760022	2.12566350213931e-05	0.000146731345935685
ENSG00000122861	PLAU	protein_coding	1.03771745860733	6.41406402009686e-05	0.000537976926209692	1.13931578743111	2.23804667424575e-05	0.000152668211203102
ENSG00000162654	GBP4	protein_coding	3.9033139408489	0.000248441513950295	0.00154810893468195	4.52812811361054	2.35414674384254e-05	0.000159426393412122
ENSG00000158201	ABHD3	protein_coding	1.58138842392961	0.000124785703869123	0.000898697040365124	1.77159380374456	2.49406656228168e-05	0.000167990634455843
ENSG00000204267	TAP2	protein_coding	1.15261651005363	0.000428513758733873	0.00236171306322054	1.43699202194389	2.53616438105352e-05	0.000170519490252162
ENSG00000130513	GDF15	protein_coding	2.14078474507789	2.28681881576756e-05	0.000244340555350913	2.11839097571215	2.60238394586298e-05	0.000174189953123447
ENSG00000011422	PLAUR	protein_coding	1.47175110693275	3.84658853800599e-05	0.0003628582890386	1.50498543948325	2.92886424265948e-05	0.000191735696104544
ENSG00000129667	RHBDF2	protein_coding	1.17111062554569	8.26025275340299e-05	0.00065285049501426	1.26247615375565	2.94187555764006e-05	0.000192106782273095
ENSG00000144802	NFKBIZ	protein_coding	1.16795507845237	0.000433595829838014	0.00237649899773657	1.42086707496088	3.42356382701482e-05	0.000217309263257127
ENSG00000185885	IFITM1	protein_coding	1.78053978195383	0.000136580261066803	0.000964171682743029	2.02313219898448	3.54486535241063e-05	0.000223681899659272
ENSG00000074410	CA12	protein_coding	1.11541029366656	0.000606928132901918	0.00311575854382136	1.38847441272592	4.03745635819412e-05	0.000247467660579983
ENSG00000122643	NT5C3A	protein_coding	1.02499230690357	7.30549145853513e-05	0.000592187565199438	1.06625194438816	4.25692721553363e-05	0.000259644827722694
ENSG00000161011	SQSTM1	protein_coding	1.39436586591973	5.82150056181283e-06	8.18068277823228e-05	1.17725383561469	4.29530031398119e-05	0.000261559344322919
ENSG00000138755	CXCL9	protein_coding	5.50789471895387	0.000193989346378462	0.00127110898059716	6.04919189459574	4.98462635681818e-05	0.000294671281867152
ENSG00000253276	CCDC71L	protein_coding	1.05063619610559	0.00041911539953954	0.0023184448615592	1.22888963956672	6.03045579677476e-05	0.000345525754536444
ENSG00000113161	HMGCR	protein_coding	1.40095471696068	3.30775436164584e-06	5.40940615037715e-05	1.1163930369444	7.4342641380708e-05	0.000406628277379298
ENSG00000121858	TNFSF10	protein_coding	2.98333706847481	0.000180633013966108	0.00120261446631658	3.17460666978274	7.79363763755599e-05	0.000423002506560104
ENSG00000126709	IFI6	protein_coding	1.35036953083264	0.00106724227288298	0.00489806655875827	1.75992505519298	8.11167233336561e-05	0.000437411272691925
ENSG00000177294	FBXO39	protein_coding	2.2912470987923	0.000816444867352577	0.00393258653149248	2.79353848686447	8.15179582335674e-05	0.000438942852026902
ENSG00000134107	BHLHE40	protein_coding	1.39956735905711	0.000149738197632506	0.00103272477004371	1.45758962817738	9.31073666707528e-05	0.000490762967180815
ENSG00000145779	TNFAIP8	protein_coding	1.26171166924576	1.20540523563814e-05	0.000147524268217804	1.08121609095893	9.8408843938849e-05	0.000513646161046675
ENSG00000150630	VEGFC	protein_coding	1.44740214050072	0.00206326930922055	0.00832644780499025	1.86069386038579	0.00010012908201622	0.000520087950278423
ENSG00000167106	FAM102A	protein_coding	1.10094284672299	0.000412545722525593	0.00229056149867805	1.23915806597502	0.000102978799362804	0.000531602848649355
ENSG00000111341	MGP	protein_coding	1.11062538844344	0.00170801806700756	0.0071060001915645	1.42791353979246	0.000124010041991284	0.000618398944417255
ENSG00000136244	IL6	protein_coding	1.4912572895293	0.000104263530482147	0.000789619659566516	1.45656827846674	0.000139348197752382	0.000678620286843526
ENSG00000131203	IDO1	protein_coding	4.6182778790713	0.000436367083411662	0.00238620118528327	5.06194330245034	0.000142439034574892	0.000691873131625125
ENSG00000183486	MX2	protein_coding	2.51859821789472	0.000670328973023191	0.00335837057387539	2.79097444694131	0.000161784668281435	0.000767913286076014
ENSG00000122877	EGR2	protein_coding	2.33088174214083	9.69617741327855e-06	0.000123932370009311	1.92872225253194	0.000163391063960365	0.000773577161228278
ENSG00000108700	CCL8	protein_coding	5.35789166577558	0.000482193601309237	0.00257973576700442	5.79719502474401	0.000176198473867434	0.00082379935659618
ENSG00000137033	IL33	protein_coding	1.57107465952375	0.00605848560778672	0.0192198463372819	2.16102125533813	0.000190761460181366	0.000876566464268977
ENSG00000108551	RASD1	protein_coding	1.64159484906796	0.000430418767325705	0.00236636659297052	1.74048812003612	0.000205957132192639	0.000934354282327598
ENSG00000196843	ARID5A	protein_coding	1.23976831472957	0.000722049222537791	0.00355851712763201	1.36987822255807	0.000220445263748117	0.000989294948440175
ENSG00000121769	FABP3	protein_coding	3.41937174559302	4.05615741042815e-05	0.000376463680348288	3.03271552172205	0.000287571448887827	0.00123342369934714
ENSG00000168334	XIRP1	protein_coding	4.69559824959092	0.00108873555443364	0.0049753687020793	5.08813185469129	0.000326817837969096	0.00135942969255631
ENSG00000137193	PIM1	protein_coding	1.23050749942524	0.000272486322142731	0.00164723369882894	1.2035068273073	0.000346981538587625	0.0014287475118314
ENSG00000011021	CLCN6	protein_coding	1.36236923611502	3.12063691722628e-05	0.000307546980395064	1.11816903465578	0.000386097651039864	0.00155393412481923
ENSG00000107984	DKK1	protein_coding	1.48191898868058	0.0175897307749403	0.04469032683321	2.15828124889452	0.000461302576474074	0.00179209351545167
ENSG00000156510	HKDC1	protein_coding	3.06158787496411	8.26304765385205e-05	0.00065285049501426	2.71331641681942	0.00047248320193668	0.00182516705193395
ENSG00000187193	MT1X	protein_coding	1.25986531257667	0.000495611385567164	0.0026364554530526	1.2466383220661	0.00054829872457717	0.00206266069667655
ENSG00000259052		lncRNA	1.61317769253356	0.00173843566272878	0.00721778443117438	1.77679276871691	0.000600484633642392	0.00221886033842206
ENSG00000178860	MSC	protein_coding	1.87496611407581	2.27436237215661e-05	0.000243518222436582	1.44439372721374	0.00073061771696951	0.00260586985719125
ENSG00000108688	CCL7	protein_coding	3.84017771968567	0.000621601456162085	0.00316720741949253	3.74730231498313	0.000832756965472317	0.00291192795116137
ENSG00000078018	MAP2	protein_coding	1.04746196386118	0.0202418488494416	0.0497779807651026	1.36506377327263	0.00258058841651402	0.00743122154544021
ENSG00000116016	EPAS1	protein_coding	1.01629305925444	0.0109875594668095	0.0308921998522535	1.19229511731271	0.00297619523975591	0.00833023256568453
ENSG00000165949	IFI27	protein_coding	1.14918961751801	0.00424584138016638	0.0145145376254889	1.18421901122361	0.00332252252755502	0.00908900428465562
ENSG00000138678	GPAT3	protein_coding	1.26708615261594	0.000628288389452244	0.00319692937296013	1.00656656242365	0.00547037334742083	0.0137585951551988
ENSG00000200320	SNORA63	snoRNA	5.01122144435226	0.00907141237732105	0.0265447181964848	5.04712671432845	0.00823801699678043	0.0192460222413866
ENSG00000196954	CASP4	protein_coding	1.191649309804	0.0117698356649824	0.0325539398562473	1.22139423684053	0.00971157853758524	0.0221160605796635
ENSG00000163131	CTSS	protein_coding	6.27477381210462	8.47968073948125e-05	0.000666451298412535	4.25057726580501	0.0112381728029786	0.025126541580391
ENSG00000134802	SLC43A3	protein_coding	2.28401759036247	0.000602840827864345	0.00310328371182402	1.68688450786821	0.0125222021011884	0.0274401335213828
ENSG00000117152	RGS4	protein_coding	1.10289188201147	0.02029747636751	0.0498289406727795	1.17942398634093	0.0136241223772329	0.0294416262566286
ENSG00000120306	CYSTM1	protein_coding	1.04775071833234	3.39366951721444e-08	1.98582692843251e-06	NA	NA	NA
ENSG00000079459	FDFT1	protein_coding	1.02536713001285	5.50846654283003e-08	2.7690211010602e-06	NA	NA	NA
ENSG00000127948	POR	protein_coding	1.00252275693475	1.10223025198926e-07	4.30542645277265e-06	NA	NA	NA
ENSG00000133773	CCDC59	protein_coding	1.01468305198321	2.93211765649946e-07	8.5327844474156e-06	NA	NA	NA
ENSG00000104549	SQLE	protein_coding	1.06863059929177	3.40881244303845e-07	9.42140413223543e-06	NA	NA	NA
ENSG00000166575	TMEM135	protein_coding	1.0478531632333	1.06664845062544e-06	2.28262768433844e-05	NA	NA	NA
ENSG00000197063	MAFG	protein_coding	1.04950413884395	2.1005764693514e-06	3.83339865077005e-05	NA	NA	NA
ENSG00000104687	GSR	protein_coding	1.03668653949131	1.414943286217e-05	0.000166634044241593	NA	NA	NA
ENSG00000198805	PNP	protein_coding	1.11036655629326	1.9188843553294e-05	0.000212296068263179	NA	NA	NA
ENSG00000108179	PPIF	protein_coding	1.27245906842549	0.000105428760331855	0.000793251381535258	NA	NA	NA
ENSG00000163347	CLDN1	protein_coding	1.05394518623937	0.000122999528121654	0.000890112527179894	NA	NA	NA
ENSG00000159023	EPB41	protein_coding	1.01225521365388	0.000156652906762727	0.00107055681720148	NA	NA	NA
ENSG00000216490	IFI30	protein_coding	4.86177063904296	0.000186031726736564	0.00123089896930818	NA	NA	NA
ENSG00000153071	DAB2	protein_coding	1.07282024788206	0.000330477820090077	0.00192180036682816	NA	NA	NA
ENSG00000155368	DBI	protein_coding	1.26499568743382	0.000340667399229771	0.00197428387761121	NA	NA	NA
ENSG00000133961	NUMB	protein_coding	1.04573232419207	0.000405636509375021	0.00226732645911859	NA	NA	NA
ENSG00000145685	LHFPL2	protein_coding	1.08781733703481	0.000471036463854993	0.00253270862474795	NA	NA	NA
ENSG00000107798	LIPA	protein_coding	2.14201810740686	0.000778947393601342	0.00378360309862131	NA	NA	NA
ENSG00000136235	GPNMB	protein_coding	3.69299170292981	0.000851285975240415	0.00405606358431979	NA	NA	NA
ENSG00000129226	CD68	protein_coding	4.45789489763539	0.00117738814756982	0.00528813386511199	NA	NA	NA
ENSG00000130294	KIF1A	protein_coding	1.07917744379136	0.00181030678299615	0.00745830462301496	NA	NA	NA
ENSG00000137767	SQOR	protein_coding	2.27025415291267	0.00194905008909955	0.0079339049822585	NA	NA	NA
ENSG00000000938	FGR	protein_coding	5.33183022400364	0.00255824492051998	0.00976120960504059	NA	NA	NA
ENSG00000118515	SGK1	protein_coding	1.59149836605975	0.0029422702180074	0.0108858026545579	NA	NA	NA
ENSG00000160213	CSTB	protein_coding	1.61162572364345	0.0062320506468592	0.01966219854464	NA	NA	NA
ENSG00000120437	ACAT2	protein_coding	1.0108620549361	0.0124203955228462	0.0339715781172133	NA	NA	NA
ENSG00000166825	ANPEP	protein_coding	1.96922422484394	0.0134274143785958	0.0361477302167946	NA	NA	NA
ENSG00000196743	GM2A	protein_coding	1.94048485240386	0.016927209804401	0.0432417467377093	NA	NA	NA

## Sheet: Downregulated
Downregulated DEGs for Palmitic Acid using |logFC| > 1 and a FDR-adjusted p-value < 0.05
gene_id	PAvsVH_symbol	PAvsVH_biotype	PAvsVH_logFC	PAvsVH_PValue	PAvsVH_FDR	TIBPAvsVH_logFC	TIBPAvsVH_PValue	TIBPAvsVH_FDR
ENSG00000162614	NEXN	protein_coding	-1.86389160266298	1.34626837675159e-12	1.4405071631242e-09	-2.09789191207963	2.7726632394254e-13	2.96674966618518e-10
ENSG00000166997	CNPY4	protein_coding	-1.21249625554392	3.53908860161428e-11	1.44289705605942e-08	-1.27203048168177	1.76857260282061e-11	6.30790895006019e-09
ENSG00000163431	LMOD1	protein_coding	-2.51574830264942	2.5744505123626e-10	6.69121027271293e-08	-3.00422172593924	4.43731599097321e-11	1.32941987089557e-08
ENSG00000151572	ANO4	protein_coding	-1.3644579159623	7.00372252374598e-10	1.34507388981686e-07	-1.67805489353449	4.9154208684998e-11	1.41601931942552e-08
ENSG00000198796	ALPK2	protein_coding	-1.31749710028069	5.04928552943031e-11	1.80091183883014e-08	-1.2841897979348	7.06697585278105e-11	1.7074725528171e-08
ENSG00000165996	HACD1	protein_coding	-1.31513064257228	1.18803262827195e-10	3.42244784067572e-08	-1.2724686270575	1.84143211825535e-10	3.53649399121348e-08
ENSG00000197043	ANXA6	protein_coding	-1.25540632629408	5.30705812518001e-09	4.77592908107711e-07	-1.56095696010375	2.27277722762656e-10	4.05311938926736e-08
ENSG00000019144	PHLDB1	protein_coding	-1.53087974084508	1.52065031368797e-09	2.32442262235161e-07	-1.73313860573589	2.91199056872207e-10	4.5022921764038e-08
ENSG00000166452	AKIP1	protein_coding	-1.37604386481571	1.144950946956e-09	1.90570724282231e-07	-1.45486894457429	5.37873098009878e-10	6.06734771555457e-08
ENSG00000167693	NXN	protein_coding	-1.54003375600385	2.10187555503111e-09	2.86237234676054e-07	-1.6823089044355	6.71196982002604e-10	7.08065548619649e-08
ENSG00000168386	FILIP1L	protein_coding	-1.51665777300615	4.01350168646822e-09	4.23396163826014e-07	-1.69699149326781	9.39209140419882e-10	9.13594345681158e-08
ENSG00000159176	CSRP1	protein_coding	-1.11340230151845	4.58091836059664e-08	2.39937612034048e-06	-1.43915572673249	1.1055232902606e-09	1.03666882899293e-07
ENSG00000092969	TGFB2	protein_coding	-1.14529277554331	2.90840903079498e-09	3.40374744385225e-07	-1.16344306327896	2.2852355381002e-09	1.70068250195361e-07
ENSG00000128606	LRRC17	protein_coding	-1.4226088222124	4.76786422904e-09	4.69885566783021e-07	-1.49010124724505	2.47813052278558e-09	1.78473053996769e-07
ENSG00000140682	TGFB1I1	protein_coding	-1.35710618314663	1.231808275222e-08	9.22624398141277e-07	-1.48765431203371	3.46363799854412e-09	2.1778975001719e-07
ENSG00000131788	PIAS3	protein_coding	-1.17326388400102	1.33069476833147e-08	9.77147432823798e-07	-1.28812913923385	3.96307999482537e-09	2.33728103631827e-07
ENSG00000149582	TMEM25	protein_coding	-1.23919070464377	1.05836097769675e-07	4.21655517178121e-06	-1.62346416367387	4.38647042855065e-09	2.54289320577125e-07
ENSG00000005882	PDK2	protein_coding	-1.34242096360542	2.37592488378912e-09	3.1220486630843e-07	-1.26318033540921	4.87438278423125e-09	2.66718812576538e-07
ENSG00000174099	MSRB3	protein_coding	-1.00514253659	1.41354058507308e-08	1.02099558203498e-06	-1.08433836496828	4.86895682976981e-09	2.66718812576538e-07
ENSG00000138629	UBL7	protein_coding	-1.28076197074646	5.20417442313975e-08	2.64335245833803e-06	-1.5086730581726	7.01717352497013e-09	3.45780458565962e-07
ENSG00000082497	SERTAD4	protein_coding	-1.85253590791149	1.4642174121168e-08	1.03462154875046e-06	-1.97472508183228	7.18235007142874e-09	3.51606549248374e-07
ENSG00000130176	CNN1	protein_coding	-1.16954011375635	7.38093383716926e-08	3.35049663275138e-06	-1.37205587831865	7.52350979273319e-09	3.61224925304946e-07
ENSG00000141736	ERBB2	protein_coding	-1.2333194207897	8.80662971655249e-08	3.7908998032746e-06	-1.49718235188504	7.96702514609756e-09	3.77677331292853e-07
ENSG00000159251	ACTC1	protein_coding	-2.06039366226727	1.86473722290276e-08	1.24704301781622e-06	-2.20438026829981	8.52956542969025e-09	3.96810217816025e-07
ENSG00000197217	ENTPD4	protein_coding	-1.19650764206573	1.07485948427661e-08	8.38614326794977e-07	-1.20984709877838	9.01412240407731e-09	4.13655266473354e-07
ENSG00000198892	SHISA4	protein_coding	-1.21031730962739	6.40052381630905e-08	3.05349830472323e-06	-1.39575202894021	1.06297186903729e-08	4.57566626384445e-07
ENSG00000115129	TP53I3	protein_coding	-1.49931685162552	3.62821391882569e-07	9.91800082189944e-06	-2.00678702983354	1.25575214621528e-08	5.08409922981213e-07
ENSG00000182054	IDH2	protein_coding	-1.28824610500262	1.07827329081589e-07	4.27315711545557e-06	-1.47499436929607	2.04156760217064e-08	7.2470812039138e-07
ENSG00000125378	BMP4	protein_coding	-1.49385552423728	5.69219525671152e-08	2.84230283151795e-06	-1.61218690685195	2.15197511419264e-08	7.46217296541798e-07
ENSG00000197879	MYO1C	protein_coding	-1.17161398672784	5.61115955676288e-07	1.37345049281549e-05	-1.49033863315536	2.87866741240546e-08	9.25374202528621e-07
ENSG00000134198	TSPAN2	protein_coding	-1.57300251390462	2.26551448628446e-08	1.46281926743712e-06	-1.49455679059775	4.17916715442878e-08	1.23236070813668e-06
ENSG00000081791	DELE1	protein_coding	-1.46705740977949	8.20265640355913e-07	1.84498187575549e-05	-1.93493198045389	4.27530334633124e-08	1.25576557113808e-06
ENSG00000064666	CNN2	protein_coding	-1.53698648990329	7.43183278912281e-07	1.69708620702835e-05	-1.90494883449746	4.75897923559808e-08	1.34002836370788e-06
ENSG00000146063	TRIM41	protein_coding	-1.23154867999364	1.01347395172976e-06	2.20666276117904e-05	-1.62156492349558	4.80634030513366e-08	1.34829546387457e-06
ENSG00000100196	KDELR3	protein_coding	-1.66176174608767	2.08030883401944e-07	6.74524379515395e-06	-1.90427555828368	4.82924631921082e-08	1.34966622876452e-06
ENSG00000278615	C11orf98	protein_coding	-1.00885304999719	7.27829801397667e-08	3.32836951507725e-06	-1.02152093304523	6.03301786456088e-08	1.5799756575371e-06
ENSG00000177951	BET1L	protein_coding	-1.20865276921328	1.12885106549883e-07	4.35829612401351e-06	-1.26815021083509	6.17412159478184e-08	1.59111796110463e-06
ENSG00000157570	TSPAN18	protein_coding	-1.77272009384538	2.76485797759599e-07	8.2177723222992e-06	-2.04125869039309	6.57612546057917e-08	1.6696671084657e-06
ENSG00000111077	TNS2	protein_coding	-2.44895097008834	1.04161858164086e-07	4.21133340715746e-06	-2.5117279346981	8.0246306039686e-08	1.93885429753951e-06
ENSG00000213676	ATF6B	protein_coding	-1.11421395192595	2.89673704498259e-06	4.84298224708027e-05	-1.50217104603293	8.28931905709229e-08	1.98996794030837e-06
ENSG00000240771	ARHGEF25	protein_coding	-1.06203456758232	1.5229015278593e-07	5.34241272643598e-06	-1.09338638084265	1.0335105841454e-07	2.37453812124205e-06
ENSG00000099949	LZTR1	protein_coding	-1.05880236405583	5.74325483549905e-07	1.39374564216097e-05	-1.2136264424038	1.07110032941914e-07	2.43107317192404e-06
ENSG00000138131	LOXL4	protein_coding	-1.04257262944215	1.09839677965947e-06	2.3240090055507e-05	-1.25714489210991	1.08458420949406e-07	2.44657262952393e-06
ENSG00000140416	TPM1	protein_coding	-1.17471575431555	2.1082139183222e-06	3.83339865077005e-05	-1.45823598375298	1.1538496468577e-07	2.5644907581496e-06
ENSG00000168101	NUDT16L1	protein_coding	-1.61299451277679	5.63819764279774e-07	1.37557330112557e-05	-1.86716672807979	1.22008461545345e-07	2.67205665782056e-06
ENSG00000204843	DCTN1	protein_coding	-1.14126387441654	1.88931713344302e-06	3.56314361693739e-05	-1.42159606360151	1.27500861032356e-07	2.74830744185181e-06
ENSG00000107796	ACTA2	protein_coding	-1.26696192232894	8.09788313932431e-07	1.82690194920298e-05	-1.43775519365832	1.45608689400372e-07	3.0463940882927e-06
ENSG00000128510	CPA4	protein_coding	-1.42284046452901	1.82419217404018e-07	6.15459431691933e-06	-1.44188321969947	1.51863587447191e-07	3.1596063054985e-06
ENSG00000143224	PPOX	protein_coding	-1.39867996040652	1.99145497695776e-07	6.5270783674851e-06	-1.41196189700154	1.72696677752879e-07	3.50541494950967e-06
ENSG00000156990	RPUSD3	protein_coding	-1.24418466038836	6.33399861693321e-06	8.76925131993156e-05	-1.75863198972245	1.80382685370654e-07	3.58373027434004e-06
ENSG00000104044	OCA2	protein_coding	-1.48583138315491	3.69579235292173e-05	0.000351734240449603	-2.06491556129147	1.87560722653233e-07	3.67756495464062e-06
ENSG00000186834	HEXIM1	protein_coding	-1.14439559597133	6.7002305229275e-07	1.57318892215445e-05	-1.26981700762335	1.99448756060689e-07	3.85018346106845e-06
ENSG00000067836	ROGDI	protein_coding	-1.79615157975717	1.18833059998655e-06	2.47927470582153e-05	-2.16457571344122	1.9851014938451e-07	3.85018346106845e-06
ENSG00000197256	KANK2	protein_coding	-1.09763884093563	1.07827038350779e-06	2.29438783308903e-05	-1.25933225511379	2.08477616199281e-07	3.98341159523627e-06
ENSG00000150764	DIXDC1	protein_coding	-1.31535986162661	3.91431006789186e-06	6.15928201859454e-05	-1.52461398972199	2.27332735018608e-07	4.27819644545068e-06
ENSG00000113108	APBB3	protein_coding	-1.12711016605844	7.55686638312908e-07	1.7151796730193e-05	-1.2272164447058	2.77653386587104e-07	5.0631225979738e-06
ENSG00000110237	ARHGEF17	protein_coding	-1.7078110923793	3.12477085331031e-07	8.89906224003584e-06	-1.71992992309441	2.81119418505314e-07	5.06927445190232e-06
ENSG00000100100	PIK3IP1	protein_coding	-1.2374182101572	8.01483578938996e-06	0.000106816939613044	-1.70802520034098	2.90389208824451e-07	5.21586372684685e-06
ENSG00000024422	EHD2	protein_coding	-1.72626046430328	2.14307647495356e-06	3.84931481952091e-05	-2.07988613365138	3.25400738644238e-07	5.6812390033691e-06
ENSG00000075461	CACNG4	protein_coding	-1.56294117311928	1.44010516744315e-06	2.85354172067439e-05	-1.80302072263088	3.37222476310034e-07	5.83324791584793e-06
ENSG00000136877	FPGS	protein_coding	-1.05160890284519	5.58284671843419e-06	7.94971899640153e-05	-1.34431638675728	3.66512403959947e-07	6.21930360072637e-06
ENSG00000198753	PLXNB3	protein_coding	-1.61574776381262	3.27019432632037e-07	9.105485317524e-06	-1.58877883703891	3.74531695711267e-07	6.30391550758964e-06
ENSG00000161010	MRNIP	protein_coding	-1.97735513143221	7.26668899808442e-07	1.67469232602007e-05	-2.11322029159169	3.77887145401903e-07	6.34613165708577e-06
ENSG00000172830	SSH3	protein_coding	-1.53217974594621	1.51964235184269e-06	2.97183321548348e-05	-1.7422486350219	4.00111664286929e-07	6.67446852006481e-06
ENSG00000196411	EPHB4	protein_coding	-1.12678443263249	2.39535498914217e-06	4.14330603724336e-05	-1.29986868632986	4.7280101388201e-07	7.61565504080915e-06
ENSG00000262814	MRPL12	protein_coding	-1.09459121893517	1.89072359407888e-05	0.000209489936681225	-1.53522120535363	5.76009992725909e-07	8.91387364776252e-06
ENSG00000137801	THBS1	protein_coding	-1.44308229804409	8.81778295358592e-07	1.95966056579794e-05	-1.48365125937505	6.13892381238251e-07	9.44158918988604e-06
ENSG00000123374	CDK2	protein_coding	-1.05793177011771	8.70379733515658e-06	0.00011465375616146	-1.25797679078989	6.579704218372e-07	9.93588399104965e-06
ENSG00000213977	TAX1BP3	protein_coding	-1.29508289938069	5.04816560831103e-06	7.44306307209638e-05	-1.54082405947053	6.641825468517e-07	9.9693933385155e-06
ENSG00000100968	NFATC4	protein_coding	-1.55386264887979	5.15435109323945e-06	7.55500776680303e-05	-1.88141196451874	6.8374618201531e-07	1.01619878563803e-05
ENSG00000104884	ERCC2	protein_coding	-1.3277449743859	8.34090911897526e-06	0.000110377048235203	-1.67930447721507	8.01845308925024e-07	1.16166757521246e-05
ENSG00000185909	KLHDC8B	protein_coding	-1.15941088162807	1.40833651790977e-06	2.80543630828302e-05	-1.19889309292977	9.42335427404753e-07	1.32421995333238e-05
ENSG00000135437	RDH5	protein_coding	-1.40826457848871	5.7382547202536e-06	8.09407304231628e-05	-1.67424200739329	9.96790256277882e-07	1.37748321393383e-05
ENSG00000074071	MRPS34	protein_coding	-1.06458636052039	2.50710335040687e-05	0.000261171127879659	-1.43391273794188	9.99072293933169e-07	1.37809419549898e-05
ENSG00000044090	CUL7	protein_coding	-1.02452647565101	3.22610330536296e-06	5.28742095342857e-05	-1.13096307836279	1.03653956881267e-06	1.41932017740529e-05
ENSG00000073050	XRCC1	protein_coding	-1.00244205864723	2.50098896313148e-05	0.000260897038075972	-1.19831595058176	1.04195520352383e-06	1.42413220335647e-05
ENSG00000153406	NMRAL1	protein_coding	-1.22946094202851	2.63020521076699e-05	0.000270236447580861	-1.70700015293433	1.06425855222861e-06	1.44932664658042e-05
ENSG00000124574	ABCC10	protein_coding	-1.35816332626319	1.04155707743409e-05	0.00013134667428241	-1.67346404937177	1.09552922636567e-06	1.47847097396016e-05
ENSG00000137267	TUBB2A	protein_coding	-1.20624838183715	2.42075584439443e-05	0.000254298194593469	-1.60418873358347	1.24887798193694e-06	1.63533148334051e-05
ENSG00000173914	RBM4B	protein_coding	-1.01256521704942	6.20574542501812e-05	0.000524616627916317	-1.27287801900754	1.39220446597373e-06	1.77642443784382e-05
ENSG00000159792	PSKH1	protein_coding	-1.22058260985635	2.11166583760118e-05	0.000230123215469374	-1.59634903918268	1.4770742393889e-06	1.85125828620801e-05
ENSG00000173559	NABP1	protein_coding	-1.01476720400341	3.58349653706536e-06	5.77212668013323e-05	-1.08681536065425	1.5687355131783e-06	1.94212049482735e-05
ENSG00000178922	HYI	protein_coding	-1.13373602414103	3.09103732895217e-05	0.000305460709812403	-1.52421828461591	1.61905430373147e-06	1.98148966257332e-05
ENSG00000163251	FZD5	protein_coding	-1.0605157167797	2.89281489327868e-05	0.000290056004694208	-1.25005088224848	1.72477950354631e-06	2.08364491638095e-05
ENSG00000144057	ST6GAL2	protein_coding	-2.14231040377324	3.14023475265695e-06	5.18069566022038e-05	-2.28985357564135	1.73718050262783e-06	2.09524669318558e-05
ENSG00000161981	SNRNP25	protein_coding	-1.1529998374701	2.32719565269378e-06	4.09171254429024e-05	-1.16617685213015	1.75954684094083e-06	2.11202016644981e-05
ENSG00000162458	FBLIM1	protein_coding	-1.20645319202342	6.79413419226467e-06	9.35442373162911e-05	-1.34907369586788	1.82874596422586e-06	2.18457851228895e-05
ENSG00000158321	AUTS2	protein_coding	-1.0958224069731	2.82550818933558e-06	4.76645413020799e-05	-1.13630115994903	1.83401670853017e-06	2.1873861698871e-05
ENSG00000138772	ANXA3	protein_coding	-1.02864092743202	3.80196270701371e-06	6.02044411744877e-05	-1.08974116090178	1.92527607185217e-06	2.28169585097671e-05
ENSG00000167100	SAMD14	protein_coding	-1.68071586886778	2.73485541157649e-05	0.000279074482734441	-2.26221779050783	2.11377288217821e-06	2.47377482617418e-05
ENSG00000173992	CCS	protein_coding	-1.42834604397671	2.95774327433895e-05	0.000294981394913129	-1.88672254877499	2.1855216159147e-06	2.5261661887656e-05
ENSG00000077092	RARB	protein_coding	-1.49104891866061	1.18516579697233e-05	0.00014600151018623	-1.7735775686905	2.291529721877e-06	2.61234263881651e-05
ENSG00000108819	PPP1R9B	protein_coding	-1.1455711954861	6.44455649091433e-05	0.000539326571139087	-1.60969759464906	2.4884475567551e-06	2.78186152240234e-05
ENSG00000166165	CKB	protein_coding	-1.54938523971653	1.2376890024095e-05	0.000150736432976376	-1.79598494860222	2.59052133777909e-06	2.87451923258747e-05
ENSG00000130827	PLXNA3	protein_coding	-1.30011160604164	1.38063219689182e-05	0.000163622391688604	-1.51889280292882	2.63452839644791e-06	2.90465970915892e-05
ENSG00000187838	PLSCR3	protein_coding	-1.06106914092217	1.80859183580438e-05	0.00020278971332597	-1.26416065015847	2.70372424110545e-06	2.96065710027483e-05
ENSG00000196642	RABL6	protein_coding	-1.2610168308773	0.000109399084746205	0.000812895976933608	-1.89295193605171	2.88165037705896e-06	3.11451101358898e-05
ENSG00000175906	ARL4D	protein_coding	-1.29778995391335	1.42366334872205e-05	0.000166873841657717	-1.50703620432155	3.27056968440268e-06	3.48457566659688e-05
ENSG00000241852	C8orf58	protein_coding	-1.48927041383427	8.33920710158591e-06	0.000110377048235203	-1.57107528871909	3.33653357493422e-06	3.54477113138401e-05
ENSG00000196923	PDLIM7	protein_coding	-2.36480259726377	1.34967098745864e-05	0.000161228639490673	-2.72171972915144	3.37349938189917e-06	3.57896747456442e-05
ENSG00000128159	TUBGCP6	protein_coding	-1.6957629605258	1.06947474569865e-05	0.000133283957492227	-1.89725671641741	3.79491630718013e-06	3.92991745852346e-05
ENSG00000154096	THY1	protein_coding	-1.20290401709481	1.98125611998349e-05	0.000217589565083231	-1.38668926528721	3.81448597109019e-06	3.92991745852346e-05
ENSG00000112559	MDFI	protein_coding	-1.6690353776744	2.56632922231283e-05	0.000265147957558138	-2.0410966507578	4.30464086789356e-06	4.36880218164265e-05
ENSG00000198276	UCKL1	protein_coding	-1.7540205926045	1.94176102018175e-05	0.00021451017759825	-2.08210907458715	4.37192806479562e-06	4.42510016288098e-05
ENSG00000101473	ACOT8	protein_coding	-1.01262765698433	9.79140561123866e-05	0.000754992378834212	-1.4004210122224	4.43785229410459e-06	4.47193467542361e-05
ENSG00000134330	IAH1	protein_coding	-1.04790443398018	0.000424193751608016	0.00234134944697424	-1.71477257577064	4.56405821526554e-06	4.58241233677465e-05
ENSG00000160613	PCSK7	protein_coding	-1.33448029433207	2.34727752389288e-05	0.000247970502876695	-1.57910723037841	4.7184803064606e-06	4.69965658183377e-05
ENSG00000086991	NOX4	protein_coding	-1.71452626575468	5.70167770392737e-06	8.07288582276295e-05	-1.7276172735697	4.77323665193197e-06	4.74788081314349e-05
ENSG00000175662	TOM1L2	protein_coding	-1.04839369366818	3.31917127612335e-05	0.0003232846925639	-1.25661140342724	4.83454594174991e-06	4.78567283122317e-05
ENSG00000137124	ALDH1B1	protein_coding	-1.15423001548255	3.74787461681968e-05	0.000355336466835183	-1.41001370000098	4.92385051175621e-06	4.85258425434921e-05
ENSG00000187325	TAF9B	protein_coding	-1.12009822309724	4.3203106677507e-05	0.000398021241100279	-1.34595394936508	5.10470719979148e-06	4.99141735332092e-05
ENSG00000082014	SMARCD3	protein_coding	-1.12936134295821	9.09725423759674e-06	0.000118854863236687	-1.1875623513391	5.25977748187264e-06	5.08988802832378e-05
ENSG00000139174	PRICKLE1	protein_coding	-1.14019443965044	2.37434565146316e-05	0.000249773159121616	-1.31264921999628	5.42179230928244e-06	5.17314960465292e-05
ENSG00000157404	KIT	protein_coding	-1.43400653296475	3.74278139955395e-06	5.95189653559641e-05	-1.39164345048957	5.78787316714114e-06	5.43247744635177e-05
ENSG00000172732	MUS81	protein_coding	-1.02777298169428	0.000198185641207443	0.00129191510238795	-1.49257565887891	5.90683791042486e-06	5.51648577918731e-05
ENSG00000141295	SCRN2	protein_coding	-1.35882490677467	0.000117141900490861	0.000858505709076854	-1.89001568964721	5.98395881816021e-06	5.54701133020049e-05
ENSG00000139625	MAP3K12	protein_coding	-1.31749093833978	2.74770808603228e-05	0.000279720687027156	-1.53881915746878	6.10742156214861e-06	5.63356988922328e-05
ENSG00000164050	PLXNB1	protein_coding	-1.00188275064147	4.5532543683619e-05	0.000413881980813478	-1.2082399003552	6.15278535624945e-06	5.66843324948443e-05
ENSG00000108528	SLC25A11	protein_coding	-1.1680593629243	0.000121863672592705	0.00088360010427818	-1.61632644768233	6.31284324349068e-06	5.76981186613678e-05
ENSG00000267645		protein_coding	-1.23685266598329	0.000249373664281864	0.00155142582534686	-1.9025424296307	6.31674997360769e-06	5.76981186613678e-05
ENSG00000117318	ID3	protein_coding	-1.72419523142001	5.17422270268772e-05	0.000459181611885438	-2.19442011278808	6.33133941858545e-06	5.77609406153533e-05
ENSG00000140937	CDH11	protein_coding	-1.18679422676732	1.27775608476472e-05	0.000154361178627222	-1.25568495686023	6.65918744130311e-06	5.97333101022279e-05
ENSG00000137285	TUBB2B	protein_coding	-1.24271770068019	4.37717580612975e-05	0.000402270512735115	-1.48579968606775	6.7339131822996e-06	6.02795201199311e-05
ENSG00000159423	ALDH4A1	protein_coding	-1.32174913618794	0.000232837060880369	0.00146731876810731	-2.00014153096477	7.57542525802627e-06	6.62076256506613e-05
ENSG00000100417	PMM1	protein_coding	-1.13488883387933	3.69235793280775e-05	0.000351734240449603	-1.33095814140321	7.67914273732568e-06	6.70358730799176e-05
ENSG00000172992	DCAKD	protein_coding	-1.14858264864787	1.25566899722561e-05	0.000152430482807452	-1.19789737565854	8.00861785270395e-06	6.92662213819314e-05
ENSG00000100242	SUN2	protein_coding	-1.36059881947197	0.000177372341213654	0.00118511938955421	-1.93547482695261	8.02878405077299e-06	6.93605450291692e-05
ENSG00000027847	B4GALT7	protein_coding	-1.15772623307627	0.000117756346882809	0.000860482964050963	-1.53830278065905	8.99225296287286e-06	7.54221441118899e-05
ENSG00000105520	PLPPR2	protein_coding	-1.13303639498176	1.66017107146973e-05	0.000187835065336983	-1.20107526676018	9.03723466625317e-06	7.55705476763725e-05
ENSG00000178882	RFLNA	protein_coding	-1.90445904028912	1.31690038419089e-05	0.000157930057435395	-1.97771851970259	9.30102923820459e-06	7.74052322157249e-05
ENSG00000103202	NME4	protein_coding	-1.11124193097158	0.000155974256248194	0.00106689240118627	-1.45954970838599	1.02732595658413e-05	8.32756646625011e-05
ENSG00000103502	CDIPT	protein_coding	-1.12196744008614	0.000227180861460613	0.00144202089181355	-1.55803056483941	1.03630590520431e-05	8.38630417382203e-05
ENSG00000154545	MAGED4	protein_coding	-1.44889898761982	7.6688402189576e-05	0.00061432741433147	-1.81352642664357	1.08821507481798e-05	8.70804584443017e-05
ENSG00000065308	TRAM2	protein_coding	-1.11222797914057	1.6769928268425e-05	0.000189452130815239	-1.1550678801307	1.09531981500411e-05	8.74256578587942e-05
ENSG00000105655	ISYNA1	protein_coding	-1.44208210623019	0.000145052535640344	0.00101064510878714	-1.93596004376548	1.09770117214443e-05	8.74256578587942e-05
ENSG00000149761	NUDT22	protein_coding	-1.17930270403126	2.5373004417481e-05	0.000263726227452647	-1.28152826035113	1.10617127215691e-05	8.75816366644322e-05
ENSG00000007866	TEAD3	protein_coding	-1.05930722868622	1.55527377056097e-05	0.00017921539294618	-1.08943959754772	1.13556841427382e-05	8.94364608087369e-05
ENSG00000169184	MN1	protein_coding	-1.44016779676117	2.45900274442927e-05	0.000257233666980101	-1.56115450164815	1.14176353559275e-05	8.97443634219167e-05
ENSG00000160783	PMF1	protein_coding	-1.08353869101449	6.83223768428269e-05	0.000562964359243975	-1.30211649199208	1.15345091620318e-05	9.03697422841197e-05
ENSG00000183779	ZNF703	protein_coding	-1.04078614004618	0.000180138664584727	0.0012003902115121	-1.40445193388623	1.15632296354757e-05	9.05000940122396e-05
ENSG00000134508	CABLES1	protein_coding	-1.1485789390888	9.1243720108271e-06	0.000118854863236687	-1.12660802337545	1.18298038508712e-05	9.1818892065311e-05
ENSG00000166106	ADAMTS15	protein_coding	-1.42706303570365	0.000134595855630242	0.000957381727132491	-1.71162314042261	1.21641905381381e-05	9.37454804255223e-05
ENSG00000198467	TPM2	protein_coding	-1.10309042418066	0.000285714431459169	0.00171474446444645	-1.47208812253347	1.3203430543899e-05	0.000100399690125689
ENSG00000078401	EDN1	protein_coding	-1.54873190125783	8.1921503822407e-06	0.000108986156950236	-1.45295232555236	1.43409465320251e-05	0.000106773051217563
ENSG00000162032	SPSB3	protein_coding	-1.63639521364052	0.000167874971560304	0.0011337994021521	-2.24691999023762	1.43341427711007e-05	0.000106773051217563
ENSG00000169169	CPT1C	protein_coding	-1.23583293316078	6.80855343157348e-05	0.000561839021646061	-1.45497597073541	1.45230831157928e-05	0.000107914575929849
ENSG00000127419	TMEM175	protein_coding	-1.42553802351147	0.000105696245496954	0.000793251381535258	-1.8014471055109	1.456245712924e-05	0.000107992875146542
ENSG00000203706	SERTAD4-AS1	lncRNA	-1.51144289252377	6.84692585599881e-06	9.35829829588159e-05	-1.38917838508378	1.46344400499251e-05	0.000108359786826235
ENSG00000132535	DLG4	protein_coding	-1.15483087650641	3.45049161435781e-05	0.000332801732636548	-1.25863973038524	1.47542208647121e-05	0.000108983347412913
ENSG00000175745	NR2F1	protein_coding	-1.22165212972163	6.73945480757583e-05	0.000558390669344501	-1.42734085811455	1.47804620753244e-05	0.000109069616693773
ENSG00000125520	SLC2A4RG	protein_coding	-1.43265881172451	0.000199995163129369	0.00130128263774609	-1.9619000996774	1.52389020870037e-05	0.000111861082574449
ENSG00000166002	SMCO4	protein_coding	-1.15196182397237	0.000119077731465346	0.000867599424781558	-1.42596023284117	1.71070080763611e-05	0.000123465829504021
ENSG00000171130	ATP6V0E2	protein_coding	-1.07533612638353	0.000452795221755723	0.00245045968999304	-1.57386519844482	1.75647836870889e-05	0.000125894956762006
ENSG00000149499	EML3	protein_coding	-1.11638786284	1.48495266051839e-05	0.00017217175584029	-1.08091498864352	1.98436668001218e-05	0.000138671700431923
ENSG00000149782	PLCB3	protein_coding	-1.26890791720383	5.54289815324473e-05	0.00048443765656713	-1.41341677247598	2.04251465218861e-05	0.000141914979080637
ENSG00000142303	ADAMTS10	protein_coding	-1.9618662918002	2.2244062581147e-05	0.000239723782349339	-1.97414635928772	2.05458733172078e-05	0.000142413245821538
ENSG00000177106	EPS8L2	protein_coding	-1.33598144632833	4.7604889650939e-05	0.000427530723603757	-1.45220512594299	2.08909503613005e-05	0.000144481272581847
ENSG00000188130	MAPK12	protein_coding	-1.52225780935501	0.000252984088563062	0.00156599241598127	-2.09574223619046	2.10681769293392e-05	0.000145572550923202
ENSG00000141258	SGSM2	protein_coding	-1.04311580424227	0.000232126201949457	0.00146656347119109	-1.34242629475442	2.15812860300305e-05	0.000148706377520634
ENSG00000173581	CCDC106	protein_coding	-1.20430558880262	0.000128416614037598	0.000918663265655789	-1.47063725646769	2.18006796716987e-05	0.000149804670404609
ENSG00000118523	CCN2	protein_coding	-1.13489350153007	4.05097715951976e-05	0.000376463680348288	-1.17357852669153	2.78378196162534e-05	0.00018419193367998
ENSG00000148341	SH3GLB2	protein_coding	-1.20539565539088	0.000132425447153773	0.000943736060115854	-1.41876684960352	2.83315398716674e-05	0.000186798621160905
ENSG00000090238	YPEL3	protein_coding	-1.49404290084569	5.48294775990554e-05	0.000480881483860568	-1.59845191922519	2.95153246526715e-05	0.000192401898736736
ENSG00000100379	KCTD17	protein_coding	-1.05890809679682	5.85910718306177e-05	0.000504421986219915	-1.12582927367087	3.20875482795612e-05	0.000206474000527417
ENSG00000119699	TGFB3	protein_coding	-1.63649897305151	4.01919827736676e-05	0.000374425312157675	-1.67419041199732	3.21299040826616e-05	0.000206569082900545
ENSG00000090097	PCBP4	protein_coding	-1.00509946217943	0.000470092976771395	0.00252998031710768	-1.348502930482	3.35341712728403e-05	0.000213580733702018
ENSG00000136490	LIMD2	protein_coding	-1.40244265612578	0.000122662016853209	0.000888528536006317	-1.63068853917845	3.39722155687998e-05	0.000216003306120807
ENSG00000267368	UPK3BL1	protein_coding	-1.45369571522546	0.000101408678170239	0.000774261977059214	-1.64745732204539	3.46445510961434e-05	0.000219718617874779
ENSG00000205572	SERF1B	protein_coding	-1.51119904322479	7.2792619723032e-06	9.85925355742331e-05	-1.27112729677206	3.50221561488e-05	0.000221737911711337
ENSG00000099899	TRMT2A	protein_coding	-1.37764596236907	0.000242644834303479	0.00151703656839154	-1.73985209637644	3.58724968564004e-05	0.000225596138920604
ENSG00000149809	TM7SF2	protein_coding	-1.10479323492495	0.0008598813750758	0.00408921365036047	-1.64097066917303	3.6964548190092e-05	0.000231298634873675
ENSG00000211450	SELENOH	protein_coding	-1.17172708284615	4.39354028163815e-05	0.000402786006235859	-1.18456967749048	3.86544501019216e-05	0.000239446240711655
ENSG00000079257	LXN	protein_coding	-1.19850266270272	2.82396912207997e-05	0.000285445731772996	-1.16807347481557	3.89835853508406e-05	0.000240913411120294
ENSG00000123933	MXD4	protein_coding	-1.23958574092881	0.000130731115178647	0.000933437609807497	-1.41631199070397	3.9384997984777e-05	0.000242593449758207
ENSG00000171992	SYNPO	protein_coding	-1.41406914277714	6.87650687728474e-05	0.00056474820735595	-1.49603905924227	3.97820721374249e-05	0.000244837896720881
ENSG00000179526	SHARPIN	protein_coding	-1.21918977000877	0.0011878939012576	0.0053230801039927	-1.89065072390883	4.30450566633626e-05	0.000261906965400963
ENSG00000215440	NPEPL1	protein_coding	-1.2501598991031	0.000211653687354693	0.00136535456735488	-1.50631362215333	4.32512660374284e-05	0.000262734779091921
ENSG00000072163	LIMS2	protein_coding	-1.9945952583417	0.000147755053290519	0.00102376073001479	-2.3487237323915	4.55173365050673e-05	0.000273835221223256
ENSG00000099203	TMED1	protein_coding	-1.15276017978242	0.00059483070523682	0.00307049068382066	-1.57621754619135	4.81425585760618e-05	0.000286402484728646
ENSG00000135723	FHOD1	protein_coding	-1.19828017973075	0.000193864764171989	0.00127110898059716	-1.40132724018466	5.00185672714331e-05	0.000295456678914064
ENSG00000136153	LMO7	protein_coding	-1.52362352250273	6.30423855806584e-05	0.000531144508435469	-1.55756514423031	5.01950139189879e-05	0.000296265290979685
ENSG00000169718	DUS1L	protein_coding	-1.01518900036419	0.000179427543429384	0.00119671620684424	-1.16357510247891	5.09305041525857e-05	0.000299897386873323
ENSG00000173442	EHBP1L1	protein_coding	-1.02407984701694	0.000235185849750085	0.0014778037035471	-1.19547932549661	5.78103073233378e-05	0.000333846724635158
ENSG00000176720	BOK	protein_coding	-1.39695541440153	0.000356224203685661	0.00204453585103878	-1.74901388777069	6.03401451179799e-05	0.000345525754536444
ENSG00000124067	SLC12A4	protein_coding	-1.08434861492238	6.86521161805746e-05	0.000564439462340839	-1.09571816302257	6.10394066301763e-05	0.000348730095850511
ENSG00000180340	FZD2	protein_coding	-1.25215850847589	9.08957291137478e-05	0.000709176053189553	-1.30541319181997	6.1634725920344e-05	0.000351594895006379
ENSG00000139998	RAB15	protein_coding	-1.01267042718106	9.64172232595399e-05	0.00074526832013824	-1.05875301150971	6.25971646137025e-05	0.000356271096471605
ENSG00000213983	AP1G2	protein_coding	-1.55219183344134	0.000155312622324209	0.00106333778903869	-1.73385278332607	6.3164172339504e-05	0.000358680554073453
ENSG00000141858	SAMD1	protein_coding	-1.2111984623491	0.000277428889705713	0.00167440965664447	-1.44340786698885	6.35147009919871e-05	0.000359852579750366
ENSG00000010295	IFFO1	protein_coding	-1.1542620113902	0.000223957411618671	0.00142777381394581	-1.33497905506646	6.36908166759869e-05	0.000360577639382571
ENSG00000103266	STUB1	protein_coding	-1.02259016975589	0.00167405232601221	0.00699311317447378	-1.49654979491549	6.4910209687858e-05	0.000365650726785982
ENSG00000120913	PDLIM2	protein_coding	-1.76693831144898	0.00118771746819241	0.0053230801039927	-2.64482919176293	7.12228757679633e-05	0.000393696929521805
ENSG00000132613	MTSS2	protein_coding	-1.09644784523888	0.000703014351913417	0.0034800062522808	-1.43832491412647	7.14787163373015e-05	0.000394528725459902
ENSG00000213722	DDAH2	protein_coding	-1.25496027328229	0.00108054098999976	0.00494395358283336	-1.74451045996155	7.14592386297761e-05	0.000394528725459902
ENSG00000160094	ZNF362	protein_coding	-1.14323535087286	0.00061394766146742	0.00314317702282363	-1.49252130544921	7.20524313247793e-05	0.00039623547035433
ENSG00000196700	ZNF512B	protein_coding	-1.20841472820132	0.000406563820496984	0.00227081507496078	-1.49541097369088	7.25501669147037e-05	0.000398387646767691
ENSG00000066468	FGFR2	protein_coding	-1.23201108819785	9.12434935133375e-05	0.000710409320597607	-1.24520850020649	7.60345532812895e-05	0.000414180948419533
ENSG00000106330	MOSPD3	protein_coding	-1.13051671235048	5.78100491182749e-05	0.000503485195227766	-1.1024695870899	7.75787755035194e-05	0.000421672734776024
ENSG00000125995	ROMO1	protein_coding	-1.31953684890375	0.0020013767355921	0.00810287121599179	-1.99061901960087	7.78473109817508e-05	0.000422825496195296
ENSG00000138771	SHROOM3	protein_coding	-1.21659957758031	0.000391636013122844	0.00220221752123882	-1.46931089105263	7.84505170997049e-05	0.000425484701721064
ENSG00000176973	FAM89B	protein_coding	-1.28316328806784	0.00109026622095192	0.00497806508409602	-1.80353351399174	7.99971754367327e-05	0.000432307968269212
ENSG00000185504	FAAP100	protein_coding	-1.88232720681543	0.000322632196850888	0.00189625657244879	-2.29887516677062	8.05741577011619e-05	0.000435112070066116
ENSG00000124006	OBSL1	protein_coding	-1.28193994185686	0.000169888681914957	0.00114533413820255	-1.38464690709907	8.42891626104757e-05	0.00045191541013061
ENSG00000171680	PLEKHG5	protein_coding	-1.2735011094639	9.54961019813244e-05	0.000738910954380289	-1.28666304050166	8.50218466866435e-05	0.000454951555986512
ENSG00000103148	NPRL3	protein_coding	-1.08999851916148	0.000389891894147221	0.00219735913255281	-1.29843822994134	9.00263535400839e-05	0.000476354334120567
ENSG00000138650	PCDH10	protein_coding	-1.27569140421694	0.000105129279054909	0.000792969083707217	-1.28872725873198	9.37665685025965e-05	0.000493111056933815
ENSG00000104835	SARS2	protein_coding	-1.4685972248432	0.000211821362785897	0.00136535456735488	-1.61566507432216	9.74764900566954e-05	0.000510558678688566
ENSG00000079462	PAFAH1B3	protein_coding	-1.01605087583557	0.00164185620827067	0.00687779809840452	-1.45890417040703	9.89044341278229e-05	0.00051561877822097
ENSG00000126456	IRF3	protein_coding	-1.03750331687128	0.000250084920161105	0.00155318080597569	-1.14790064597696	9.97119041225093e-05	0.000518640390192774
ENSG00000261236	BOP1	protein_coding	-1.60688446005764	0.000885009315801577	0.00417425678548729	-2.19022936568145	0.000104926984979884	0.000539257009716075
ENSG00000076928	ARHGEF1	protein_coding	-1.48056946621951	0.000188005204948032	0.00124176277342219	-1.58720132142091	0.000105500815538672	0.000541457078309782
ENSG00000113758	DBN1	protein_coding	-1.34242917487102	0.000241477746167769	0.00151226448059916	-1.45899388084918	0.00011132515945431	0.000566810187277534
ENSG00000158863	FHIP2B	protein_coding	-1.25049232172032	0.000254388322764958	0.00156949632414294	-1.37965687296668	0.000111470147644834	0.000566810187277534
ENSG00000002330	BAD	protein_coding	-1.11922446688662	0.00140448300845593	0.00610538463919611	-1.56120405283324	0.000111426583665279	0.000566810187277534
ENSG00000072195	SPEG	protein_coding	-1.02369858177607	0.000568130251499072	0.0029509678111845	-1.22370390534958	0.000112167300024116	0.000569581747241107
ENSG00000122515	ZMIZ2	protein_coding	-1.13943977769847	0.000247452842077572	0.00154323212919319	-1.23682545011618	0.000121743429242605	0.000607905523351407
ENSG00000204681	GABBR1	protein_coding	-1.12801358380128	0.000141293706959983	0.000988132460439098	-1.14123288798625	0.000124520930142324	0.000620533444288759
ENSG00000128283	CDC42EP1	protein_coding	-1.66634055440046	0.000565238357829981	0.00294206761650213	-2.02621794788687	0.000127829024753233	0.000634486014182713
ENSG00000007541	PIGQ	protein_coding	-1.38180359641834	0.000508480221723579	0.00269534101961048	-1.65545632391466	0.000129611278451559	0.000641214668553458
ENSG00000183840	GPR39	protein_coding	-1.30849730950351	0.000109589907656562	0.000813120164557161	-1.27509161193761	0.000132402464097239	0.000649713126577861
ENSG00000111678	C12orf57	protein_coding	-1.24350423189894	0.00561183521964949	0.0180923243442693	-2.05376239165104	0.000141572492097363	0.000688557120655356
ENSG00000197948	FCHSD1	protein_coding	-1.11327993405464	0.000672516042131968	0.00336707563874896	-1.35195484072879	0.00014517473564322	0.000704247908010181
ENSG00000100314	CABP7	protein_coding	-1.07149544066654	0.00047648699541168	0.00255834236246128	-1.23837734688847	0.0001456974194881	0.000706326001272407
ENSG00000146830	GIGYF1	protein_coding	-1.089480028415	0.00090256944928736	0.0042410571989726	-1.36974937959305	0.000150676290356172	0.00072483327859199
ENSG00000169100	SLC25A6	protein_coding	-1.0348614197215	0.00577650825494205	0.0185214241564709	-1.68759693130764	0.000150853543066812	0.000725195308751001
ENSG00000119280	C1orf198	protein_coding	-1.04903330034313	0.000127703051119096	0.00091465934185685	-1.02847569753817	0.000151986244856682	0.000729261354245064
ENSG00000173531	MST1	protein_coding	-1.23760742963392	0.000268515405073783	0.00163112764314894	-1.32351276348737	0.000152240667528179	0.000730014468492995
ENSG00000171163	ZNF692	protein_coding	-1.24599112708593	6.60988540261053e-05	0.000550089351839476	-1.13141995524487	0.000153883185409829	0.000736005784623001
ENSG00000149823	VPS51	protein_coding	-1.28211691442846	0.000899318658862255	0.00422843487437432	-1.62025255639377	0.000157150759182066	0.000749719226925906
ENSG00000090924	PLEKHG2	protein_coding	-1.38733248821725	1.63370848318209e-05	0.000185682496798692	-1.07932486252278	0.000160687435669642	0.000763188898646557
ENSG00000146067	FAM193B	protein_coding	-1.0052436864975	0.000281089088475874	0.00169105001822032	-1.06997536725851	0.000160665812670769	0.000763188898646557
ENSG00000130787	HIP1R	protein_coding	-1.36451303512942	0.000323198693571352	0.00189625657244879	-1.48623011520495	0.000162539044531892	0.000770517369331566
ENSG00000213445	SIPA1	protein_coding	-1.38960064692561	0.000273126607393705	0.0016497728140152	-1.47485111781488	0.000167455109240622	0.000790818895468005
ENSG00000149212	SESN3	protein_coding	-1.19525512880372	0.000605493711208424	0.00311266156276671	-1.39729551302208	0.000172332415719513	0.000808753003595962
ENSG00000061938	TNK2	protein_coding	-1.04006209751923	0.000260778740679041	0.00159447572872328	-1.08319976198137	0.000180446024823424	0.00083946628939593
ENSG00000169727	GPS1	protein_coding	-1.11441830332222	0.00229626076666475	0.0090047084514759	-1.55495982333848	0.00018608138579839	0.000861269095886655
ENSG00000165915	SLC39A13	protein_coding	-1.45412029055241	0.00139860327585102	0.00608335571203494	-1.92410355425936	0.000188936553964432	0.000870316598520048
ENSG00000131899	LLGL1	protein_coding	-1.09417056574501	0.00151227639646575	0.00644675595306118	-1.44328922685916	0.000192396294464924	0.000882540191513174
ENSG00000007080	CCDC124	protein_coding	-1.07889459035607	0.00695941437236649	0.0214598656438967	-1.85613117560855	0.000201505571244295	0.000918610303481295
ENSG00000157637	SLC38A10	protein_coding	-1.04518366790193	0.00371122856330889	0.0130258209649408	-1.584591803788	0.000202622831900649	0.000921460237362391
ENSG00000101940	WDR13	protein_coding	-1.11582886282554	0.00198939130708017	0.00808055362799917	-1.50939747989295	0.00021309270589695	0.000962644371030248
ENSG00000090565	RAB11FIP3	protein_coding	-1.05578832883304	0.00019406303987327	0.00127110898059716	-1.04067833805496	0.00021342541966636	0.000963566240687786
ENSG00000130733	YIPF2	protein_coding	-1.02028114531012	0.00316165382241291	0.0114455230207214	-1.4862901576054	0.000217993279328851	0.000981231768132868
ENSG00000175482	POLD4	protein_coding	-1.32890986259569	0.00188717925331235	0.00773089018064581	-1.81589057419109	0.000218396968708499	0.000982458435811807
ENSG00000124920	MYRF	protein_coding	-1.62947584632111	0.000403671175464149	0.00226309663490006	-1.77103206543297	0.000218954121002344	0.000983783063171898
ENSG00000125652	ALKBH7	protein_coding	-1.13531169596284	0.00532017824508013	0.0174313801643264	-1.85486143227019	0.000222470146362236	0.000996591744170543
ENSG00000115318	LOXL3	protein_coding	-1.02790504539527	0.0012154259125868	0.0054252324703666	-1.2790901016062	0.000224887334371269	0.00100561560265123
ENSG00000167645	YIF1B	protein_coding	-1.06433082530567	0.00206894638852171	0.00834037053284586	-1.42978451386635	0.000230545689937269	0.00102662735887642
ENSG00000126903	SLC10A3	protein_coding	-1.17113859772634	0.00141754980913146	0.00614080281688529	-1.49153887022865	0.000242847021180063	0.00107247888481054
ENSG00000146826	TRAPPC14	protein_coding	-1.02807794478158	0.000696242892131824	0.00345354918017706	-1.16177427966499	0.000261196577246427	0.00113808165420345
ENSG00000144476	ACKR3	protein_coding	-1.0441044935517	0.00429399400692252	0.0146323999598952	-1.57601926508367	0.000264774436805153	0.00115099276359292
ENSG00000168273	SMIM4	protein_coding	-1.25967266979567	0.000232929508048009	0.00146731876810731	-1.23480052470428	0.000265914488518422	0.00115393946639802
ENSG00000101104	PABPC1L	protein_coding	-1.39073555276408	0.000109797006732743	0.000813431830294997	-1.2298538296017	0.000290271407333887	0.00124165210789881
ENSG00000101335	MYL9	protein_coding	-1.08282235876133	0.00184149493860447	0.00758262621778312	-1.34016357338722	0.000290176909436758	0.00124165210789881
ENSG00000151366	NDUFC2	protein_coding	-1.00394869612206	0.00280192298883141	0.0104891226515617	-1.33206293006395	0.000292938659042063	0.00125091821905647
ENSG00000140983	RHOT2	protein_coding	-1.11055161007921	0.000450693585444485	0.0024408495697608	-1.16726098008595	0.00029549134173971	0.00125966428550394
ENSG00000215788	TNFRSF25	protein_coding	-1.606747929443	0.000723685529553174	0.00356371112186277	-1.80804468063805	0.000317466136811202	0.00133435542352183
ENSG00000213339	QTRT1	protein_coding	-1.26500047958432	0.00208181118583658	0.00836970788079228	-1.66524340608969	0.000321365642109229	0.00134586718722571
ENSG00000148362	PAXX	protein_coding	-1.15375651075849	0.00401954818826784	0.0139027951394015	-1.68949099842145	0.000323435468632051	0.00135095524882997
ENSG00000154134	ROBO3	protein_coding	-1.16994198142148	0.000950987287073054	0.00443517732265079	-1.34369715858608	0.00033853406406341	0.00140111730688202
ENSG00000132329	RAMP1	protein_coding	-1.22336452017905	0.00275174065487121	0.0103466553739886	-1.64751195421199	0.000345361623865157	0.00142569457071264
ENSG00000165912	PACSIN3	protein_coding	-1.15269337949662	0.00350198346231435	0.012478523374279	-1.62337622918306	0.000356511677733411	0.0014568793429076
ENSG00000177666	PNPLA2	protein_coding	-1.39255101377646	0.000862777287541294	0.00409000119220525	-1.56986952460753	0.000364306494593768	0.00148377142170055
ENSG00000077454	LRCH4	protein_coding	-1.343629694642	0.00131704122133496	0.00578910724636084	-1.61607918841532	0.000365602563074243	0.00148662497145824
ENSG00000177697	CD151	protein_coding	-1.02026279220222	0.0027018108231203	0.0101896087941445	-1.29940610571712	0.000365544171312536	0.00148662497145824
ENSG00000105255	FSD1	protein_coding	-1.02584752771574	0.00251716529053625	0.00962263875466781	-1.3440180958974	0.000366245348741414	0.00148843063595941
ENSG00000114923	SLC4A3	protein_coding	-1.33867310310384	0.00186850348638956	0.00768116965590438	-1.70185256478161	0.000373214871137251	0.00151265118226083
ENSG00000100429	HDAC10	protein_coding	-1.5913353888822	0.00179542109663074	0.00741328776944003	-2.02977463710307	0.000381633811738367	0.00154176766446622
ENSG00000164880	INTS1	protein_coding	-1.37059647838689	0.003522612403626	0.0125189855172808	-1.95991381609815	0.000381358025833516	0.00154176766446622
ENSG00000133243	BTBD2	protein_coding	-1.09444761252355	0.00484643395443574	0.0161260729981003	-1.60917665731952	0.000393592166202399	0.00157985280002999
ENSG00000105419	MEIS3	protein_coding	-1.3744090061366	0.0005044241430767	0.0026770968059459	-1.41037238663066	0.000407641190088298	0.00161889316742383
ENSG00000177576	C18orf32	protein_coding	-1.59465708069062	0.000132982760441023	0.000946806916067737	-1.37152515067074	0.000408273215000012	0.00162054392175415
ENSG00000171914	TLN2	protein_coding	-1.07369947900394	0.00157703635411398	0.00667344762277612	-1.28224022620895	0.000434485125656911	0.00170471115304886
ENSG00000135362	PRR5L	protein_coding	-1.05093959056355	0.000521724408150659	0.00275513976183991	-1.06416187644479	0.000440544329704008	0.00172127127255244
ENSG00000075618	FSCN1	protein_coding	-1.22711427950705	0.00309623416037046	0.0112686073183551	-1.59497177343185	0.000444233694569066	0.00173387721329979
ENSG00000174886	NDUFA11	protein_coding	-1.12106165746866	0.0172866092101512	0.0440696742627749	-1.94849700258006	0.000471982326365351	0.00182506330638951
ENSG00000167543	TP53I13	protein_coding	-1.23691051056876	0.00744733681291369	0.0227304615846469	-1.96258926051679	0.000485485376085049	0.0018653770019237
ENSG00000145632	PLK2	protein_coding	-1.17741252959739	0.000585158692832068	0.00302891403546108	-1.1961810641702	0.000507339593620257	0.00193579906073139
ENSG00000100065	CARD10	protein_coding	-1.54121093226015	0.00246941305563414	0.0094850788649742	-1.97425675088081	0.00053045883351769	0.00200258904387475
ENSG00000142327	RNPEPL1	protein_coding	-1.28253967847866	0.00285681257348161	0.0106508343331893	-1.65384085358091	0.000550496381990652	0.00206988850457329
ENSG00000179271	GADD45GIP1	protein_coding	-1.02791791915363	0.00608485609883481	0.0192953311516819	-1.49452771434511	0.000553965714267797	0.00208084413232989
ENSG00000162337	LRP5	protein_coding	-1.27982867768848	0.00426122019454406	0.0145339431954167	-1.77257854628491	0.000563055826676242	0.00210548584213932
ENSG00000105137	SYDE1	protein_coding	-1.12011256996434	0.000379176330666806	0.00214341940882595	-1.05634222065424	0.00058148505904516	0.00216037851798028
ENSG00000182809	CRIP2	protein_coding	-1.72347674685301	0.00287997241822382	0.0107110805556366	-2.23018582400366	0.000590044791469263	0.00218675679767679
ENSG00000177595	PIDD1	protein_coding	-1.62127545334034	0.00280223423575101	0.0104891226515617	-2.0967021217787	0.000594930851884834	0.00220050966944069
ENSG00000179085	DPM3	protein_coding	-1.19678387733981	0.0120777342483368	0.0332442993916852	-2.0476835828105	0.000603323411790801	0.00222605534695227
ENSG00000158373	H2BC5	protein_coding	-1.33729765365712	0.0003038387623073	0.00180902410944489	-1.21618822333692	0.000604360870881062	0.00222863428675776
ENSG00000126458	RRAS	protein_coding	-1.11532087783772	0.00952573726205436	0.0274731505940651	-1.71976570945382	0.000609212540493582	0.00224005985679771
ENSG00000071894	CPSF1	protein_coding	-1.31902600524295	0.00298953302773475	0.0109904036689235	-1.66343195414883	0.000650776896766997	0.00236847373993431
ENSG00000152154	TMEM178A	protein_coding	-1.48953328578036	0.00146853991313125	0.00631784259009368	-1.65990176140799	0.0006544909868004	0.00237737026728177
ENSG00000146540	C7orf50	protein_coding	-1.34873782896407	0.00686192903637732	0.0212116584739852	-2.02349241954199	0.000654389552359386	0.00237737026728177
ENSG00000162076	FLYWCH2	protein_coding	-1.17325459094924	0.00598799417185227	0.0190284583568831	-1.67893897047236	0.000668269834553719	0.00242037768897841
ENSG00000099864	PALM	protein_coding	-1.37197468271589	0.00746864204357919	0.0227769254504919	-2.07265557874318	0.000674030426289545	0.00243770540459135
ENSG00000005206	SPPL2B	protein_coding	-1.29961125419811	0.00178953209250545	0.00739304764085261	-1.49776513484549	0.000685286424156778	0.00247125436539926
ENSG00000275342	PRAG1	protein_coding	-1.087185652938	0.00247452128063596	0.00949982798152913	-1.30925691862988	0.000689868063055434	0.00248538325747244
ENSG00000173801	JUP	protein_coding	-1.03033547601082	0.0035233673525271	0.0125189855172808	-1.28872498075135	0.000708418318914049	0.0025412132225413
ENSG00000172663	TMEM134	protein_coding	-1.00534024918051	0.0102429258578074	0.0291155653415474	-1.55327385386729	0.000716173745699059	0.0025665589862495
ENSG00000125611	CHCHD5	protein_coding	-1.05101434983295	0.0199693694900939	0.0493121655512544	-1.9458867321305	0.000720084273121594	0.00257812199124318
ENSG00000183963	SMTN	protein_coding	-1.09911980643563	0.00157519376512888	0.00666941848548067	-1.21356549609151	0.000772887073994163	0.00273449418243565
ENSG00000206538	VGLL3	protein_coding	-1.44887874241269	0.000847414156211563	0.00404533590186399	-1.46192651211065	0.000778362229357218	0.00274996844239885
ENSG00000107404	DVL1	protein_coding	-1.67370610052526	0.00351351547886408	0.0124958361522754	-2.13404981426233	0.000872794869068897	0.00301849514712159
ENSG00000177700	POLR2L	protein_coding	-1.45855718458523	0.00377980133920615	0.013192316882877	-1.82930057986943	0.000875808335988565	0.00302434506065208
ENSG00000100918	REC8	protein_coding	-1.27734213355771	0.000831510280347585	0.00398987777202097	-1.26355313959853	0.000878325661094543	0.0030302437593727
ENSG00000167657	DAPK3	protein_coding	-1.03384154040809	0.00323247743764075	0.0116568396764224	-1.23260039455302	0.000910310750467339	0.00312476055041264
ENSG00000160360	GPSM1	protein_coding	-1.3760341224246	0.00261702675174621	0.00993992412301171	-1.62236989106016	0.000923897956179704	0.00316559729724885
ENSG00000128311	TST	protein_coding	-1.00742860378594	0.00285097354281651	0.0106372871635598	-1.18102591233425	0.000962695953530489	0.00327754213270153
ENSG00000109736	MFSD10	protein_coding	-1.44463876722571	0.00483801479850034	0.0161052137070078	-1.88326583134554	0.0010244783463188	0.00344426116412391
ENSG00000138798	EGF	protein_coding	-1.69686039267778	0.000634639889958379	0.0032190970989182	-1.56899453826347	0.00103072375341531	0.00346193762918417
ENSG00000128309	MPST	protein_coding	-1.2513907244686	0.00450619520347873	0.0151896498983149	-1.5905898295581	0.0010424134563304	0.00349024442910804
ENSG00000159069	FBXW5	protein_coding	-1.04219633359216	0.0154198848938578	0.0401442258793865	-1.67762766220426	0.00106538916748006	0.0035497174663815
ENSG00000172725	CORO1B	protein_coding	-1.03274330834795	0.0113288714221103	0.0315909333401364	-1.50151401657594	0.00108111171621266	0.00359730197886844
ENSG00000213398	LCAT	protein_coding	-1.32892876530688	0.000808227746966814	0.00390556504824609	-1.26509783349761	0.00110696107512243	0.00367026934602345
ENSG00000103168	TAF1C	protein_coding	-1.02969713135457	0.00208369842858549	0.00837280108911231	-1.10534360472887	0.00125927683185579	0.00409552039539724
ENSG00000106211	HSPB1	protein_coding	-1.48483472121901	0.0117562624806711	0.0325404308870017	-2.08771438684877	0.00133919172071212	0.00431122907824096
ENSG00000177225	GATD1	protein_coding	-1.06113037848968	0.0029656856884933	0.010947750520855	-1.18630023881553	0.00140649678478303	0.00449047779966961
ENSG00000167969	ECI1	protein_coding	-1.31516658645185	0.011388864483653	0.031746406766863	-1.9285340513984	0.00146673157736185	0.00464320351413367
ENSG00000175221	MED16	protein_coding	-1.18781900295398	0.0115309372596889	0.0320351335590022	-1.71828896925673	0.00150977985077155	0.00475736267660031
ENSG00000148677	ANKRD1	protein_coding	-1.04271579204754	0.00302605081112912	0.0110723598316351	-1.13825186091399	0.00154492692409324	0.00485585508244161
ENSG00000164877	MICALL2	protein_coding	-1.30231014525363	0.00411350494611366	0.014148953247562	-1.52428615082145	0.00158794472083093	0.00497228509992628
ENSG00000187244	BCAM	protein_coding	-1.10642326420148	0.0128634134001756	0.0349153082227914	-1.59729259508001	0.00161784850351906	0.00504903553806573
ENSG00000230316	FEZF1-AS1	lncRNA	-1.20620566863643	0.00301600581817975	0.0110409988163081	-1.31411870972698	0.00172902034367624	0.00534220365535675
ENSG00000099904	ZDHHC8	protein_coding	-1.01529179656593	0.00537342717691808	0.0175542912648111	-1.21322530031031	0.00175306735975448	0.00539460744640964
ENSG00000001617	SEMA3F	protein_coding	-1.08008659545413	0.00124310638533524	0.00552245956474552	-1.01721689550656	0.00184094423590213	0.00561656713926963
ENSG00000138080	EMILIN1	protein_coding	-1.19859309941179	0.00757643422385978	0.0230493470092241	-1.52429295963292	0.00192813472602418	0.00583976105860134
ENSG00000180332	KCTD4	protein_coding	-1.14165378657438	0.00161891662924251	0.00680072100562332	-1.1067004711306	0.00195138044245517	0.00589824032041533
ENSG00000071655	MBD3	protein_coding	-1.14095240829151	0.00609828054668643	0.0193297170100217	-1.35235147644635	0.00222340127920415	0.0065771230573614
ENSG00000182154	MRPL41	protein_coding	-1.39632557995164	0.00701655506848317	0.0216182630452237	-1.70255580568864	0.00237611093888703	0.00693842921335824
ENSG00000131584	ACAP3	protein_coding	-1.05880010137477	0.00566936019056615	0.0182168630747921	-1.21069039759827	0.00250972177498863	0.00727188243507345
ENSG00000177133	PRDM16-DT	lncRNA	-1.06597541524137	0.00325968094091031	0.0117379856958741	-1.10748806807547	0.00251836214003887	0.0072912765476966
ENSG00000125968	ID1	protein_coding	-1.43216701944158	0.00372535774732488	0.0130631692544304	-1.52432644435377	0.00256344128444813	0.00739774682259528
ENSG00000164932	CTHRC1	protein_coding	-1.23040160138163	0.00363420108803254	0.0128275995048839	-1.29544579750063	0.00259516512154809	0.00745885907920001
ENSG00000184897	H1-10	protein_coding	-1.13429281703815	0.0203969328622222	0.0499748207844436	-1.70786317358333	0.00263693313833271	0.00755975885520362
ENSG00000276089		misc_RNA	-2.15752016979361	0.00278855614263406	0.0104588310006655	-2.17058489573703	0.00264872795210758	0.00758660510947832
ENSG00000181029	TRAPPC5	protein_coding	-1.38709770843077	0.0184092321982761	0.046285716403185	-2.09483631442842	0.00265630741752145	0.007595462609252
ENSG00000164897	TMUB1	protein_coding	-1.08145548837601	0.0152884155765815	0.0398990357730297	-1.49021125809119	0.00277143332187624	0.00785396730263075
ENSG00000139631	CSAD	protein_coding	-1.10050786496636	0.00237495723363197	0.00922766523936599	-1.05973892648132	0.00295812597400575	0.00829515669985139
ENSG00000130702	LAMA5	protein_coding	-1.20900960078217	0.0097258912037852	0.0279213971316026	-1.49324025690798	0.00297316056946001	0.00833023256568453
ENSG00000140859	KIFC3	protein_coding	-1.02111301115682	0.00799605185722359	0.0239735043563298	-1.2054185751905	0.00299464412950208	0.00836623816858283
ENSG00000162585	FAAP20	protein_coding	-1.110588382159	0.0176237907217037	0.0447465059340884	-1.56672093705082	0.00301294413609671	0.00840795513389134
ENSG00000163017	ACTG2	protein_coding	-1.15333896025413	0.0128590668573071	0.0349153082227914	-1.43297138642222	0.0036330231597461	0.00978673575477253
ENSG00000134030	CTIF	protein_coding	-1.06905284078169	0.0120815731567646	0.0332442993916852	-1.3308571979233	0.00368093490762092	0.00989953409625876
ENSG00000126603	GLIS2	protein_coding	-1.14365293681715	0.0173541332343912	0.0442117203828538	-1.55466455376521	0.00371487427519258	0.00998364130649171
ENSG00000111186	WNT5B	protein_coding	-1.60650608308818	0.00497599386815429	0.0164912363152547	-1.67986572509887	0.00387272675459992	0.0103393735486538
ENSG00000135480	KRT7	protein_coding	-1.718640040994	0.0143506278020188	0.0379809901897955	-2.26144008000843	0.00393904901745853	0.0104808089309998
ENSG00000100258	LMF2	protein_coding	-1.12951422852072	0.0171042786452941	0.0436494197796433	-1.50139603224242	0.00407589215587509	0.0107705297900446
ENSG00000006016	CRLF1	protein_coding	-1.04534607011533	0.0111744426868901	0.0312650637746757	-1.23654815249856	0.00432993234651332	0.0113237406687796
ENSG00000065054	SLC9A3R2	protein_coding	-1.41853953357831	0.0108267954377159	0.0305089156615846	-1.69700106632073	0.00438560861184422	0.0114453688162764
ENSG00000107281	NPDC1	protein_coding	-1.07101739982232	0.0113036941187697	0.0315324651581323	-1.2718548915727	0.00443488204529322	0.0115498145059966
ENSG00000171345	KRT19	protein_coding	-1.35372036966093	0.0124869820669273	0.0341216693474226	-1.64855956018306	0.00459568949533354	0.011877748212577
ENSG00000177519	RPRM	protein_coding	-1.12144899068213	0.0195394007258634	0.0484763535729436	-1.49709398273985	0.00468500198003502	0.0120669411383983
ENSG00000173465	ZNRD2	protein_coding	-1.31800103918658	0.0147752030515196	0.0388166505983452	-1.61399716381886	0.0055099813857778	0.0138396246074701
ENSG00000276077		lncRNA	-1.51169645705203	0.00113539583350976	0.00514154461486584	-1.06809682215483	0.00858411884689316	0.0199214558810331
ENSG00000142552	RCN3	protein_coding	-1.05350004942898	0.0137249014553207	0.0367767811775122	-1.15320198822617	0.00861802930038836	0.0199842227430058
ENSG00000145721	LIX1	protein_coding	-1.13791671208331	0.0192363307581247	0.0478989751922718	-1.32614676839412	0.00926648864137591	0.0213006017308108
ENSG00000156466	GDF6	protein_coding	-1.59242513075794	0.0094659326219422	0.0273342348188212	-1.44927111229056	0.0142286843501257	0.0305366320293528
ENSG00000188549	CCDC9B	protein_coding	-1.14510760574688	1.0546337877799e-07	4.21655517178121e-06	NA	NA	NA
ENSG00000205726	ITSN1	protein_coding	-1.07934214949608	3.44451452364617e-07	9.48507859636389e-06	NA	NA	NA
ENSG00000239521	CASTOR3	transcribed_unprocessed_pseudogene	-1.06610775127678	1.13138555476382e-05	0.000140067401738529	NA	NA	NA
ENSG00000121716	PILRB	protein_coding	-1.15324838726448	4.18193625359881e-05	0.000386223212570347	NA	NA	NA
ENSG00000253250	C8orf88	protein_coding	-1.05700233946629	7.1732576860451e-05	0.000584632209667876	NA	NA	NA
ENSG00000243970	PPIEL	transcribed_unprocessed_pseudogene	-1.07366207351202	9.1203914153817e-05	0.000710409320597607	NA	NA	NA
ENSG00000242294	STAG3L5P	transcribed_unprocessed_pseudogene	-1.25332735687794	0.000135645191843629	0.000962104627754526	NA	NA	NA
ENSG00000039650	PNKP	protein_coding	-1.05983922583635	0.000138411057100706	0.000971835207880519	NA	NA	NA
ENSG00000104936	DMPK	protein_coding	-1.32179435204662	0.000142380504733776	0.000993876962214339	NA	NA	NA
ENSG00000169857	AVEN	protein_coding	-1.10360694677514	0.00014848668205035	0.00102787915763135	NA	NA	NA
ENSG00000185499	MUC1	protein_coding	-1.02831745128077	0.000236679097758344	0.00148469551273869	NA	NA	NA
ENSG00000140400	MAN2C1	protein_coding	-1.05228071259936	0.000256976432476051	0.00158025737212284	NA	NA	NA
ENSG00000169992	NLGN2	protein_coding	-1.00818484068235	0.000332976079505072	0.00193182868744616	NA	NA	NA
ENSG00000196123	KIAA0895L	protein_coding	-1.00399350507498	0.000494570936161672	0.0026346630951998	NA	NA	NA
ENSG00000113361	CDH6	protein_coding	-1.02897135947053	0.00100773737212434	0.00465618868288507	NA	NA	NA
ENSG00000172123	SLFN12	protein_coding	-1.01238902500299	0.00132323480595151	0.00580610937116393	NA	NA	NA
ENSG00000102287	GABRE	protein_coding	-1.16440208966201	0.0096249849293375	0.0277121632751334	NA	NA	NA
ENSG00000205670	SMIM11	protein_coding	-1.14391140070946	0.0194052195096808	0.0482073280688255	NA	NA	NA
