# Supplementary material for: Palmitic Acid Upregulates Type I Interferon–Mediated Antiviral Response and Cholesterol Biosynthesis in Human Astrocytes
Source: Mol Neurobiol. 2023 May 15;60(8):4842–54. doi: 10.1007/s12035-023-03366-z (PMC10293381; doi:10.1007/s12035-023-03366-z)
Supplement: Supplementary file 6 — Supplementary Table 5 (XLSX 50 KB) [file 12035_2023_3366_MOESM6_ESM.xlsx]

## Sheet: PA
Over-representation analysis of Palmitic Acid
Cluster	Treatment	Regulation	ONTOLOGY	ID	Description	GeneRatio	BgRatio	pvalue	p.adjust	qvalue	geneID	Count
PA.Upregulated	PA	Upregulated	BP	GO:0009615	response to virus	52/334	359/18862	2.48831e-18	9.97315e-15	7.26848e-15	IRF1/SERINC5/DTX3L/FOSL1/IFIT3/ZC3HAV1/HERC5/PLSCR1/RSAD2/IFIT2/BIRC3/MX1/IFI16/NMI/OAS3/NLRC5/SAMHD1/IFIH1/DDX60/DDIT4/IFIT1/PMAIP1/EIF2AK2/MYD88/OAS1/DDX58/GBP1/HIF1A/CXCL10/IFI44/STAT1/IFI44L/TNFAIP3/OAS2/OASL/APOBEC3G/RTP4/BST2/GBP3/LGALS9/BNIP3/HMGA2/IFITM1/NT5C3A/CXCL9/IFI6/IL6/MX2/CCL8/IL33/IFI27/FGR	52
PA.Upregulated	PA	Upregulated	BP	GO:0051607	defense response to virus	43/334	260/18862	3.06976e-15	4.1012e-12	2.98898e-12	IRF1/SERINC5/DTX3L/IFIT3/ZC3HAV1/HERC5/PLSCR1/RSAD2/IFIT2/BIRC3/MX1/IFI16/OAS3/NLRC5/SAMHD1/IFIH1/DDX60/DDIT4/IFIT1/PMAIP1/EIF2AK2/OAS1/DDX58/GBP1/CXCL10/STAT1/IFI44L/TNFAIP3/OAS2/OASL/APOBEC3G/RTP4/BST2/GBP3/BNIP3/IFITM1/NT5C3A/CXCL9/IFI6/IL6/MX2/IL33/IFI27	43
PA.Upregulated	PA	Upregulated	BP	GO:0140546	defense response to symbiont	43/334	260/18862	3.06976e-15	4.1012e-12	2.98898e-12	IRF1/SERINC5/DTX3L/IFIT3/ZC3HAV1/HERC5/PLSCR1/RSAD2/IFIT2/BIRC3/MX1/IFI16/OAS3/NLRC5/SAMHD1/IFIH1/DDX60/DDIT4/IFIT1/PMAIP1/EIF2AK2/OAS1/DDX58/GBP1/CXCL10/STAT1/IFI44L/TNFAIP3/OAS2/OASL/APOBEC3G/RTP4/BST2/GBP3/BNIP3/IFITM1/NT5C3A/CXCL9/IFI6/IL6/MX2/IL33/IFI27	43
PA.Upregulated	PA	Upregulated	BP	GO:0060337	type I interferon signaling pathway	24/334	95/18862	2.4823e-07	0.000248726	0.000181273	IRF1/IFIT3/RSAD2/IFIT2/MX1/OAS3/USP18/NLRC5/SAMHD1/IFIT1/MYD88/OAS1/XAF1/SP100/STAT1/OAS2/OASL/IFI35/GBP2/BST2/IFITM1/IFI6/MX2/IFI27	24
PA.Upregulated	PA	Upregulated	BP	GO:0071357	cellular response to type I interferon	24/334	96/18862	3.25736e-07	0.00026111	0.000190298	IRF1/IFIT3/RSAD2/IFIT2/MX1/OAS3/USP18/NLRC5/SAMHD1/IFIT1/MYD88/OAS1/XAF1/SP100/STAT1/OAS2/OASL/IFI35/GBP2/BST2/IFITM1/IFI6/MX2/IFI27	24
PA.Upregulated	PA	Upregulated	BP	GO:0034340	response to type I interferon	24/334	101/18862	1.20575e-06	0.000805444	0.000587012	IRF1/IFIT3/RSAD2/IFIT2/MX1/OAS3/USP18/NLRC5/SAMHD1/IFIT1/MYD88/OAS1/XAF1/SP100/STAT1/OAS2/OASL/IFI35/GBP2/BST2/IFITM1/IFI6/MX2/IFI27	24
PA.Upregulated	PA	Upregulated	BP	GO:0034341	response to interferon-gamma	28/334	197/18862	0.00149243	0.854521	0.62278	IRF1/TRIM25/PARP14/NMI/ICAM1/OAS3/NLRC5/GBP5/TRIM21/OAS1/GBP1/CX3CL1/SP100/STAT1/OAS2/OASL/SOCS3/GBP2/BST2/GBP3/LGALS9/JAK2/GBP4/IFITM1/CCL8/CCL7/CLDN1/IFI30	28
PA.Upregulated	PA	Upregulated	BP	GO:0048525	negative regulation of viral process	20/334	89/18862	0.00682616	3.41991	2.49245	ZC3HAV1/PLSCR1/RSAD2/TRIM25/MX1/IFI16/OAS3/TRIM21/IFIT1/EIF2AK2/OAS1/STAT1/OAS2/OASL/PTX3/APOBEC3G/BST2/ZFP36/HMGA2/IFITM1	20
PA.Upregulated	PA	Upregulated	BP	GO:0071346	cellular response to interferon-gamma	26/334	177/18862	0.00967748	4.3097	3.14094	IRF1/TRIM25/PARP14/NMI/ICAM1/OAS3/NLRC5/GBP5/TRIM21/OAS1/GBP1/CX3CL1/SP100/STAT1/OAS2/OASL/SOCS3/GBP2/GBP3/LGALS9/JAK2/GBP4/CCL8/CCL7/CLDN1/IFI30	26
PA.Upregulated	PA	Upregulated	BP	GO:0009991	response to extracellular stimulus	38/334	477/18862	0.857947	343.865	250.611	LDLR/ATF3/SREBF2/GCLM/ACSL3/FOSL1/ATP2B1/RRAGC/TRIM25/SOD2/MAP1LC3B/IFI16/ICAM1/HMGCS1/DDIT3/XBP1/SLC25A25/SPP1/CPEB4/PMAIP1/EIF2AK2/SLC16A1/HSPA5/ITGA2/NOCT/CXCL10/FADS1/LIPG/HMOX1/KLF10/SESN2/FNIP1/BNIP3/ZFP36/GDF15/PIM1/TMEM135/CD68	38
PA.Upregulated	PA	Upregulated	BP	GO:0045071	negative regulation of viral genome replication	15/334	54/18862	1.78913	651.895	475.104	ZC3HAV1/PLSCR1/RSAD2/MX1/IFI16/OAS3/IFIT1/EIF2AK2/OAS1/OAS2/OASL/APOBEC3G/BST2/HMGA2/IFITM1	15
PA.Upregulated	PA	Upregulated	BP	GO:0060333	interferon-gamma-mediated signaling pathway	18/334	91/18862	0.271901	908.15	661.865	IRF1/TRIM25/PARP14/NMI/ICAM1/OAS3/NLRC5/TRIM21/OAS1/GBP1/SP100/STAT1/OAS2/OASL/SOCS3/GBP2/JAK2/IFI30	18
PA.Upregulated	PA	Upregulated	BP	GO:0031667	response to nutrient levels	36/334	451/18862	4.31278	1329.66	969.065	LDLR/ATF3/SREBF2/GCLM/ACSL3/ATP2B1/RRAGC/TRIM25/SOD2/MAP1LC3B/IFI16/ICAM1/HMGCS1/DDIT3/XBP1/SLC25A25/SPP1/CPEB4/PMAIP1/EIF2AK2/SLC16A1/HSPA5/ITGA2/CXCL10/FADS1/LIPG/HMOX1/KLF10/SESN2/FNIP1/BNIP3/ZFP36/GDF15/PIM1/TMEM135/CD68	36
PA.Upregulated	PA	Upregulated	BP	GO:0002831	regulation of response to biotic stimulus	33/334	420/18862	0.81768	23409	17060.6	IRF1/SLC15A4/DTX3L/HERC5/PLSCR1/BIRC3/PARP14/IFI16/NMI/USP18/NLRC5/SAMHD1/GBP5/TRIM21/DDX60/IFIT1/DDX58/CX3CL1/STAT1/TNFAIP3/PSMB9/TRIB1/IFI35/CD274/SOCS3/APOBEC3G/RIPK2/TRAFD1/LGALS9/JAK2/SERPING1/NFKB1/FGR	33
PA.Upregulated	PA	Upregulated	BP	GO:0050792	regulation of viral process	22/334	186/18862	216.737	57912.2	42206.7	ZC3HAV1/PLSCR1/RSAD2/TRIM25/MX1/IFI16/OAS3/TRIM21/IFIT1/EIF2AK2/OAS1/STAT1/CCNT1/OAS2/OASL/PTX3/APOBEC3G/BST2/LGALS9/ZFP36/HMGA2/IFITM1	22
PA.Upregulated	PA	Upregulated	BP	GO:0019058	viral life cycle	29/334	348/18862	50.5164	126543	92225.6	LDLR/NPC1/ZC3HAV1/PLSCR1/RSAD2/UBC/TRIM25/MX1/IFI16/ICAM1/OAS3/TRIM21/IFIT1/EIF2AK2/OAS1/ITGA2/CTSL/OAS2/OASL/PTX3/APOBEC3G/BST2/LGALS9/HMGA2/IFITM1/CCL8/IFI27/CLDN1/ANPEP	29
PA.Upregulated	PA	Upregulated	BP	GO:0043903	regulation of biological process involved in symbiotic interaction	22/334	197/18862	693.417	163483	119147	ZC3HAV1/PLSCR1/RSAD2/TRIM25/MX1/IFI16/OAS3/TRIM21/IFIT1/EIF2AK2/OAS1/STAT1/CCNT1/OAS2/OASL/PTX3/APOBEC3G/BST2/LGALS9/ZFP36/HMGA2/IFITM1	22
PA.Upregulated	PA	Upregulated	BP	GO:0045069	regulation of viral genome replication	15/334	83/18862	1582.28	350786	255654	ZC3HAV1/PLSCR1/RSAD2/MX1/IFI16/OAS3/IFIT1/EIF2AK2/OAS1/OAS2/OASL/APOBEC3G/BST2/HMGA2/IFITM1	15
PA.Upregulated	PA	Upregulated	BP	GO:1903900	regulation of viral life cycle	19/334	148/18862	1662.91	350786	255654	ZC3HAV1/PLSCR1/RSAD2/TRIM25/MX1/IFI16/OAS3/TRIM21/IFIT1/EIF2AK2/OAS1/OAS2/OASL/PTX3/APOBEC3G/BST2/LGALS9/HMGA2/IFITM1	19
PA.Upregulated	PA	Upregulated	BP	GO:0071347	cellular response to interleukin-1	20/334	180/18862	7018.91	140659	1.02513e+06	UBC/IRAK2/ICAM1/NFKBIA/MYD88/GBP1/CX3CL1/HIF1A/CEBPB/PSMB9/OTUD4/GBP2/RIPK2/GBP3/NFKB1/IL1R1/SQSTM1/IL6/CCL8/CCL7	20
PA.Upregulated	PA	Upregulated	BP	GO:0070555	response to interleukin-1	21/334	206/18862	11913.9	2.27386e+06	1.6572e+06	UBC/IRAK2/ICAM1/NFKBIA/MYD88/GBP1/CX3CL1/HIF1A/CEBPB/PSMB9/OTUD4/GBP2/RIPK2/GBP3/LGALS9/NFKB1/IL1R1/SQSTM1/IL6/CCL8/CCL7	21
PA.Upregulated	PA	Upregulated	BP	GO:0019079	viral genome replication	17/334	129/18862	12983.9	2.36542e+06	1.72393e+06	ZC3HAV1/PLSCR1/RSAD2/MX1/IFI16/OAS3/IFIT1/EIF2AK2/OAS1/OAS2/OASL/APOBEC3G/BST2/HMGA2/IFITM1/CCL8/IFI27	17
PA.Upregulated	PA	Upregulated	BP	GO:0060759	regulation of response to cytokine stimulus	20/334	189/18862	17018.9	2.96573e+06	2.16144e+06	BIRC3/PARP14/IRAK2/USP18/NLRC5/SAMHD1/IFIH1/DDX58/HIF1A/STAT1/TNFAIP3/SOCS3/OTUD4/TRAF1/CSF1/RIPK2/JAK2/IL1R1/IL6/CASP4	20
PA.Upregulated	PA	Upregulated	BP	GO:0071496	cellular response to external stimulus	25/334	303/18862	19417.4	3.2427e+06	2.3633e+06	ATF3/IRF1/SREBF2/FOSL1/ATP2B1/RRAGC/MAP1LC3B/IFI16/ICAM1/XBP1/CPEB4/PMAIP1/EIF2AK2/MYD88/HSPA5/ITGA2/FADS1/HMOX1/KLF10/SESN2/FNIP1/BNIP3/NFKB1/PIM1/CD68	25
PA.Upregulated	PA	Upregulated	BP	GO:0002683	negative regulation of immune system process	28/334	403/18862	81228.1	1.30225e+07	9.49086e+06	LDLR/IRF1/HSPA9/PARP14/IFI16/NMI/NLRC5/SAMHD1/TRIM21/GBP1/CX3CL1/TNFAIP3/CEBPB/HMOX1/TRIB1/CD274/SOX11/BST2/TRAFD1/LGALS9/SERPING1/MYC/KITLG/IDO1/IL33/GPNMB/CD68/FGR	28
PA.Upregulated	PA	Upregulated	BP	GO:0032496	response to lipopolysaccharide	25/334	326/18862	9010.16	1.38895e+07	1.01228e+07	SOD2/IRAK2/ICAM1/CMPK2/XBP1/NFKBIA/MYD88/CX3CL1/NOCT/CXCL10/TNFAIP3/CEBPB/TRIB1/CD274/CXCL11/RIPK2/LGALS9/JAK2/ZFP36/NFKB1/CXCL9/IL6/IDO1/CLDN1/CD68	25
PA.Upregulated	PA	Upregulated	BP	GO:0071216	cellular response to biotic stimulus	21/334	233/18862	116463	1.72883e+07	1.25998e+06	IRAK2/ICAM1/CMPK2/DDIT3/XBP1/NFKBIA/MYD88/CX3CL1/HSPA5/CXCL10/TNFAIP3/CEBPB/TRIB1/CD274/CXCL11/RIPK2/ZFP36/NFKB1/CXCL9/IL6/CD68	21
PA.Upregulated	PA	Upregulated	BP	GO:0071222	cellular response to lipopolysaccharide	19/334	197/18862	236909	3.39118e+07	2.47151e+07	IRAK2/ICAM1/CMPK2/XBP1/NFKBIA/MYD88/CX3CL1/CXCL10/TNFAIP3/CEBPB/TRIB1/CD274/CXCL11/RIPK2/ZFP36/NFKB1/CXCL9/IL6/CD68	19
PA.Upregulated	PA	Upregulated	BP	GO:0001959	regulation of cytokine-mediated signaling pathway	18/334	177/18862	269571	3.72565e+07	2.71528e+07	BIRC3/PARP14/IRAK2/USP18/NLRC5/SAMHD1/HIF1A/STAT1/TNFAIP3/SOCS3/OTUD4/TRAF1/CSF1/RIPK2/JAK2/IL1R1/IL6/CASP4	18
PA.Upregulated	PA	Upregulated	BP	GO:0002237	response to molecule of bacterial origin	25/334	346/18862	306508	4.09495e+07	2.98442e+07	SOD2/IRAK2/ICAM1/CMPK2/XBP1/NFKBIA/MYD88/CX3CL1/NOCT/CXCL10/TNFAIP3/CEBPB/TRIB1/CD274/CXCL11/RIPK2/LGALS9/JAK2/ZFP36/NFKB1/CXCL9/IL6/IDO1/CLDN1/CD68	25
PA.Upregulated	PA	Upregulated	BP	GO:0016125	sterol metabolic process	17/334	165/18862	614641	7.94062e+07	5.78717e+07	LDLR/NPC1/SCD/SREBF2/SOAT1/ABCA1/INSIG1/HMGCS1/MSMO1/APOL2/CYP51A1/DHCR7/HMGCR/FDFT1/SQLE/LIPA/ACAT2	17
PA.Upregulated	PA	Upregulated	BP	GO:0071219	cellular response to molecule of bacterial origin	19/334	209/18862	633981	7.94062e+07	5.78717e+07	IRAK2/ICAM1/CMPK2/XBP1/NFKBIA/MYD88/CX3CL1/CXCL10/TNFAIP3/CEBPB/TRIB1/CD274/CXCL11/RIPK2/ZFP36/NFKB1/CXCL9/IL6/CD68	19
PA.Upregulated	PA	Upregulated	BP	GO:0031669	cellular response to nutrient levels	19/334	210/18862	685971	8.33143e+07	6.07199e+07	ATF3/SREBF2/ATP2B1/RRAGC/MAP1LC3B/IFI16/ICAM1/XBP1/CPEB4/PMAIP1/EIF2AK2/HSPA5/FADS1/HMOX1/KLF10/SESN2/FNIP1/PIM1/CD68	19
PA.Upregulated	PA	Upregulated	BP	GO:0031668	cellular response to extracellular stimulus	20/334	235/18862	783636	9.23769e+07	6.73248e+07	ATF3/SREBF2/FOSL1/ATP2B1/RRAGC/MAP1LC3B/IFI16/ICAM1/XBP1/CPEB4/PMAIP1/EIF2AK2/HSPA5/FADS1/HMOX1/KLF10/SESN2/FNIP1/PIM1/CD68	20
PA.Upregulated	PA	Upregulated	BP	GO:0032479	regulation of type I interferon production	15/334	128/18862	837927	9.59546e+07	6.99323e+07	IRF1/HERC5/TRIM25/IFI16/NMI/NLRC5/TRIM21/IFIH1/MYD88/UBE2L6/DDX58/STAT1/TNFAIP3/RIPK2/NFKB1	15
PA.Upregulated	PA	Upregulated	BP	GO:0032606	type I interferon production	15/334	129/18862	933170	1.03111e+08	7.5148e+07	IRF1/HERC5/TRIM25/IFI16/NMI/NLRC5/TRIM21/IFIH1/MYD88/UBE2L6/DDX58/STAT1/TNFAIP3/RIPK2/NFKB1	15
PA.Upregulated	PA	Upregulated	BP	GO:0008203	cholesterol metabolic process	16/334	149/18862	951875	1.03111e+08	7.5148e+07	LDLR/NPC1/SCD/SREBF2/SOAT1/ABCA1/INSIG1/HMGCS1/MSMO1/APOL2/CYP51A1/DHCR7/HMGCR/FDFT1/SQLE/ACAT2	16
PA.Upregulated	PA	Upregulated	BP	GO:0045088	regulation of innate immune response	23/334	315/18862	1.09694e+06	1.15699e+08	8.43217e+07	IRF1/SLC15A4/PLSCR1/BIRC3/PARP14/IFI16/NMI/USP18/NLRC5/SAMHD1/GBP5/TRIM21/STAT1/TNFAIP3/PSMB9/IFI35/SOCS3/TRAFD1/LGALS9/JAK2/SERPING1/NFKB1/FGR	23
PA.Upregulated	PA	Upregulated	BP	GO:0001819	positive regulation of cytokine production	27/334	437/18862	2.00748e+06	2.06307e+07	1.50357e+08	IRF1/CD276/RSAD2/IFI16/DDIT3/XBP1/GBP5/IFIH1/EIF2AK2/MYD88/DDX58/HIF1A/STAT1/CEBPB/HMOX1/CD274/RIPK2/CEBPG/LGALS9/JAK2/PTGS2/NFKB1/IL1R1/IL6/IDO1/IL33/FGR	27
PA.Upregulated	PA	Upregulated	BP	GO:1902652	secondary alcohol metabolic process	16/334	158/18862	2.21327e+06	2.2177e+08	1.61627e+08	LDLR/NPC1/SCD/SREBF2/SOAT1/ABCA1/INSIG1/HMGCS1/MSMO1/APOL2/CYP51A1/DHCR7/HMGCR/FDFT1/SQLE/ACAT2	16
PA.Upregulated	PA	Upregulated	BP	GO:0051098	regulation of binding	24/334	357/18862	2.57905e+06	2.52117e+08	1.83745e+08	DTX3L/IFIT2/IFI16/DDIT3/TRIM21/NFKBIA/IFIT1/SP100/ITGA2/HMOX1/LARP6/SOX11/TRIB3/RIPK2/CEBPG/JAK2/HMGA2/LIF/PLAUR/XIRP1/DKK1/MAP2/EPB41/DAB2	24
PA.Upregulated	PA	Upregulated	BP	GO:0051090	regulation of DNA-binding transcription factor activity	27/334	444/18862	2.79295e+06	2.66527e+07	1.94246e+08	FOSL1/UBC/TRIM25/IRAK2/ICAM1/DDIT3/NLRC5/TRIM21/NFKBIA/EIF2AK2/MYD88/DDX58/CX3CL1/SP100/TNFAIP3/HMOX1/TRIB1/TRAF1/RIPK2/CEBPG/LGALS9/JAK2/NFKB1/BHLHE40/IL6/PIM1/SGK1	27
PA.Upregulated	PA	Upregulated	BP	GO:0002221	pattern recognition receptor signaling pathway	18/334	208/18862	3.43854e+06	3.20504e+08	2.33585e+08	IRF1/SLC15A4/RSAD2/UBC/BIRC3/IRAK2/NMI/IFIH1/NFKBIA/DDX60/MYD88/DDX58/TNFAIP3/CTSL/IFI35/OTUD4/RIPK2/CTSS	18
PA.Upregulated	PA	Upregulated	BP	GO:0035456	response to interferon-beta	8/334	31/18862	4.91793e+06	4.47979e+08	3.26489e+07	IRF1/PLSCR1/IFI16/PNPT1/XAF1/STAT1/BST2/IFITM1	8
PA.Upregulated	PA	Upregulated	BP	GO:0006695	cholesterol biosynthetic process	11/334	72/18862	5.25454e+06	4.5783e+08	3.33669e+08	SCD/SREBF2/INSIG1/HMGCS1/MSMO1/CYP51A1/DHCR7/HMGCR/FDFT1/SQLE/ACAT2	11
PA.Upregulated	PA	Upregulated	BP	GO:1902653	secondary alcohol biosynthetic process	11/334	72/18862	5.25454e+06	4.5783e+08	3.33669e+08	SCD/SREBF2/INSIG1/HMGCS1/MSMO1/CYP51A1/DHCR7/HMGCR/FDFT1/SQLE/ACAT2	11
PA.Upregulated	PA	Upregulated	BP	GO:0019216	regulation of lipid metabolic process	25/334	402/18862	6.03309e+06	5.14481e+08	3.74957e+08	LDLR/PLIN2/SCD/STARD4/SREBF2/ACSL3/ABCA1/INSIG1/HMGCS1/ANGPTL4/RDH10/FADS1/TXNRD1/CYP51A1/HELZ2/TRIB3/DHCR7/PTGS2/ME1/NFKB1/HMGCR/FABP3/FDFT1/SQLE/FGR	25
PA.Upregulated	PA	Upregulated	BP	GO:0051235	maintenance of location	22/334	319/18862	63720.5	5.32066e+08	3.87773e+07	PLIN2/STARD4/SREBF2/HK2/SOAT1/ABCA1/INSIG1/DDIT3/NFKBIA/RYR1/CX3CL1/HSPA5/SP100/CXCL10/CXCL11/ERO1A/FTH1/NFKB1/CXCL9/IL6/SQLE/GM2A	22
PA.Upregulated	PA	Upregulated	BP	GO:0045444	fat cell differentiation	18/334	221/18862	870588	7.12105e+08	5.18986e+08	INSIG1/DDIT3/XBP1/KLF5/NOCT/CEBPB/ERO1A/TRIB3/BNIP3/PTGS2/ZFP36/RGS2/HMGA2/CCDC71L/IL6/EGR2/FABP3/PIM1	18
PA.Upregulated	PA	Upregulated	BP	GO:0016126	sterol biosynthetic process	11/334	78/18862	1.23038e+07	9.86275e+08	7.18803e+08	SCD/SREBF2/INSIG1/HMGCS1/MSMO1/CYP51A1/DHCR7/HMGCR/FDFT1/SQLE/ACAT2	11
PA.Upregulated	PA	Upregulated	BP	GO:0036293	response to decreased oxygen levels	23/334	360/18862	1.27771e+07	1.00413e+08	7.31815e+07	HK2/UBC/SOD2/ICAM1/ANGPTL4/RYR1/NDRG1/DDIT4/CPEB4/PMAIP1/ITGA2/HIF1A/AK4/PSMB9/HMOX1/ERO1A/MYC/BNIP3/PTGS2/EDNRA/PLAU/VEGFC/EPAS1	23
PA.Upregulated	PA	Upregulated	BP	GO:0002224	toll-like receptor signaling pathway	15/334	157/18862	1.32848e+07	1.01133e+09	7.37063e+08	IRF1/SLC15A4/RSAD2/UBC/BIRC3/IRAK2/NMI/NFKBIA/MYD88/TNFAIP3/CTSL/IFI35/OTUD4/RIPK2/CTSS	15
PA.Upregulated	PA	Upregulated	BP	GO:0046890	regulation of lipid biosynthetic process	17/334	203/18862	1.33734e+07	1.01133e+09	7.37063e+08	LDLR/SCD/STARD4/SREBF2/ACSL3/INSIG1/HMGCS1/RDH10/CYP51A1/TRIB3/DHCR7/PTGS2/NFKB1/HMGCR/FABP3/FDFT1/SQLE	17
PA.Upregulated	PA	Upregulated	BP	GO:0097193	intrinsic apoptotic signaling pathway	20/334	283/18862	1.72677e+07	1.28165e+09	9.34071e+08	PPP1R15A/SOD2/IFI16/DDIT3/XBP1/FNIP2/DDIT4/PMAIP1/HIF1A/CEBPB/HERPUD1/HMOX1/ERO1A/TRIB3/JAK2/BNIP3/PLAUR/IFI6/CASP4/PPIF	20
PA.Upregulated	PA	Upregulated	BP	GO:0001818	negative regulation of cytokine production	23/334	367/18862	1.80359e+07	1.31432e+09	9.57885e+08	HERC5/ATP2B1/TRIM25/NMI/DDIT3/NLRC5/IFIH1/UBE2L6/DDX58/GBP1/CX3CL1/TNFAIP3/HMOX1/ERRFI1/CD274/BST2/LGALS9/ZFP36/NFKB1/IL6/IDO1/IL33/GPNMB	23
PA.Upregulated	PA	Upregulated	BP	GO:0045824	negative regulation of innate immune response	10/334	65/18862	2.00081e+07	1.43201e+09	1.04365e+09	PARP14/IFI16/NMI/NLRC5/SAMHD1/TRIM21/TNFAIP3/TRAFD1/LGALS9/SERPING1	10
PA.Upregulated	PA	Upregulated	BP	GO:0001666	response to hypoxia	22/334	348/18862	2.89165e+07	2.03329e+09	1.48187e+09	HK2/UBC/SOD2/ICAM1/ANGPTL4/RYR1/NDRG1/DDIT4/PMAIP1/ITGA2/HIF1A/AK4/PSMB9/HMOX1/ERO1A/MYC/BNIP3/PTGS2/EDNRA/PLAU/VEGFC/EPAS1	22
PA.Upregulated	PA	Upregulated	BP	GO:0070663	regulation of leukocyte proliferation	18/334	241/18862	3.19418e+07	2.20729e+09	1.60868e+09	IRF1/CD276/MYD88/TNFAIP3/CEBPB/CD274/SOX11/CSF1/RIPK2/BST2/LGALS9/KITLG/IL6/IDO1/CCL8/IL33/PNP/GPNMB	18
PA.Upregulated	PA	Upregulated	BP	GO:0070482	response to oxygen levels	23/334	385/18862	4.20419e+07	2.856e+09	2.08147e+09	HK2/UBC/SOD2/ICAM1/ANGPTL4/RYR1/NDRG1/DDIT4/CPEB4/PMAIP1/ITGA2/HIF1A/AK4/PSMB9/HMOX1/ERO1A/MYC/BNIP3/PTGS2/EDNRA/PLAU/VEGFC/EPAS1	23
PA.Upregulated	PA	Upregulated	BP	GO:0042594	response to starvation	16/334	196/18862	4.43682e+07	2.9638e+09	2.16003e+09	ATF3/SREBF2/RRAGC/MAP1LC3B/IFI16/DDIT3/XBP1/CPEB4/PMAIP1/EIF2AK2/HSPA5/FADS1/KLF10/SESN2/FNIP1/ZFP36	16
PA.Upregulated	PA	Upregulated	BP	GO:0048872	homeostasis of number of cells	18/334	249/18862	5.16845e+07	3.39593e+09	2.47497e+09	SLC15A4/HSPA9/DYRK3/PMAIP1/HIF1A/STAT1/TNFAIP3/HMOX1/CSF1/CEBPG/LGALS9/JAK2/ZFP36/SLC7A11/KITLG/IL6/EPAS1/LIPA	18
PA.Upregulated	PA	Upregulated	BP	GO:0002753	cytoplasmic pattern recognition receptor signaling pathway	10/334	72/18862	5.37086e+07	3.472e+09	2.53041e+09	SLC15A4/UBC/BIRC3/IRAK2/IFIH1/NFKBIA/DDX60/DDX58/TNFAIP3/RIPK2	10
PA.Upregulated	PA	Upregulated	BP	GO:0060760	positive regulation of response to cytokine stimulus	9/334	56/18862	5.59995e+07	3.56264e+09	2.59647e+09	PARP14/NLRC5/IFIH1/DDX58/HIF1A/CSF1/RIPK2/IL1R1/CASP4	9
PA.Upregulated	PA	Upregulated	BP	GO:0050810	regulation of steroid biosynthetic process	11/334	91/18862	6.09994e+07	3.82009e+09	2.7841e+09	SCD/STARD4/SREBF2/INSIG1/HMGCS1/CYP51A1/DHCR7/NFKB1/HMGCR/FDFT1/SQLE	11
PA.Upregulated	PA	Upregulated	BP	GO:0009267	cellular response to starvation	14/334	157/18862	8.11695e+07	5.00503e+09	3.6477e+09	ATF3/SREBF2/RRAGC/MAP1LC3B/IFI16/XBP1/CPEB4/PMAIP1/EIF2AK2/HSPA5/FADS1/KLF10/SESN2/FNIP1	14
PA.Upregulated	PA	Upregulated	BP	GO:0051100	negative regulation of binding	14/334	159/18862	9.46041e+07	5.74505e+09	4.18702e+09	IFIT2/IFI16/DDIT3/NFKBIA/IFIT1/SP100/HMOX1/SOX11/JAK2/HMGA2/XIRP1/DKK1/MAP2/DAB2	14
PA.Upregulated	PA	Upregulated	BP	GO:0062012	regulation of small molecule metabolic process	24/334	437/18862	1.06198e+08	6.35283e+09	4.62998e+09	SCD/STARD4/SREBF2/INSIG1/HMGCS1/DDIT4/PMAIP1/HIF1A/RDH10/AK4/PFKFB3/CYP51A1/PSMB9/TRIB3/PPP1R3B/DHCR7/SESN2/PTGS2/SLC7A11/NFKB1/HMGCR/FABP3/FDFT1/SQLE	24
PA.Upregulated	PA	Upregulated	BP	GO:0070059	intrinsic apoptotic signaling pathway in response to endoplasmic reticulum stress	9/334	61/18862	1.18601e+08	6.99049e+09	5.09471e+09	PPP1R15A/DDIT3/XBP1/PMAIP1/CEBPB/HERPUD1/ERO1A/TRIB3/CASP4	9
PA.Upregulated	PA	Upregulated	BP	GO:0051101	regulation of DNA binding	12/334	118/18862	1.2418e+08	7.21324e+09	5.25705e+09	IFI16/DDIT3/NFKBIA/SP100/ITGA2/HMOX1/SOX11/CEBPG/JAK2/HMGA2/LIF/PLAUR	12
PA.Upregulated	PA	Upregulated	BP	GO:0046718	viral entry into host cell	13/334	140/18862	1.27093e+08	7.2143e+09	5.25782e+09	LDLR/NPC1/PLSCR1/TRIM25/ICAM1/TRIM21/ITGA2/CTSL/PTX3/LGALS9/IFITM1/CLDN1/ANPEP	13
PA.Upregulated	PA	Upregulated	BP	GO:0035455	response to interferon-alpha	6/334	21/18862	1.27798e+08	7.2143e+09	5.25782e+09	IFIT3/IFIT2/EIF2AK2/BST2/IFITM1/MX2	6
PA.Upregulated	PA	Upregulated	BP	GO:0051091	positive regulation of DNA-binding transcription factor activity	18/334	266/18862	1.34716e+08	7.49921e+09	5.46546e+09	FOSL1/UBC/TRIM25/IRAK2/ICAM1/DDIT3/TRIM21/EIF2AK2/MYD88/DDX58/CX3CL1/TRAF1/RIPK2/CEBPG/LGALS9/JAK2/NFKB1/IL6	18
PA.Upregulated	PA	Upregulated	BP	GO:0055094	response to lipoprotein particle	7/334	33/18862	1.47409e+08	7.99805e+09	5.82903e+09	LDLR/NPC1/SREBF2/ABCA1/HMGCS1/MYD88/CD68	7
PA.Upregulated	PA	Upregulated	BP	GO:0007584	response to nutrient	14/334	165/18862	1.47669e+08	7.99805e+09	5.82903e+09	GCLM/ACSL3/ATP2B1/TRIM25/SOD2/HMGCS1/XBP1/SPP1/SLC16A1/ITGA2/CXCL10/LIPG/HMOX1/PIM1	14
PA.Upregulated	PA	Upregulated	BP	GO:0032480	negative regulation of type I interferon production	8/334	47/18862	1.53188e+08	8.18636e+09	5.96627e+09	HERC5/TRIM25/NMI/NLRC5/IFIH1/UBE2L6/DDX58/TNFAIP3	8
PA.Upregulated	PA	Upregulated	BP	GO:0002832	negative regulation of response to biotic stimulus	11/334	100/18862	1.58452e+08	8.35624e+09	6.09008e+09	PARP14/IFI16/NMI/NLRC5/SAMHD1/TRIM21/TNFAIP3/TRIB1/TRAFD1/LGALS9/SERPING1	11
PA.Upregulated	PA	Upregulated	BP	GO:0045540	regulation of cholesterol biosynthetic process	8/334	48/18862	1.81018e+08	9.24295e+09	6.73631e+09	SCD/SREBF2/HMGCS1/CYP51A1/DHCR7/HMGCR/FDFT1/SQLE	8
PA.Upregulated	PA	Upregulated	BP	GO:0106118	regulation of sterol biosynthetic process	8/334	48/18862	1.81018e+08	9.24295e+09	6.73631e+09	SCD/SREBF2/HMGCS1/CYP51A1/DHCR7/HMGCR/FDFT1/SQLE	8
PA.Upregulated	PA	Upregulated	BP	GO:0071402	cellular response to lipoprotein particle stimulus	7/334	34/18862	1.82824e+08	9.24295e+09	6.73631e+09	LDLR/NPC1/SREBF2/ABCA1/HMGCS1/MYD88/CD68	7
PA.Upregulated	PA	Upregulated	BP	GO:0008202	steroid metabolic process	20/334	329/18862	1.85358e+08	9.24295e+09	6.73631e+09	LDLR/NPC1/SCD/STARD4/SREBF2/SOAT1/ABCA1/INSIG1/HMGCS1/SPP1/MSMO1/APOL2/CYP51A1/DHCR7/NFKB1/HMGCR/FDFT1/SQLE/LIPA/ACAT2	20
PA.Upregulated	PA	Upregulated	BP	GO:0042493	response to drug	21/334	359/18862	1.88878e+08	9.24295e+09	6.73631e+09	NPC1/PLIN2/TGIF1/GCLM/FOSL1/SOD2/ICAM1/HMGCS1/TOP1/RNF149/HSPA5/ITGA2/AK4/HMOX1/TDO2/DUSP6/MYC/HMGA2/VEGFC/FABP3/PNP	21
PA.Upregulated	PA	Upregulated	BP	GO:0002262	myeloid cell homeostasis	13/334	145/18862	1.89102e+08	9.24295e+09	6.73631e+09	SLC15A4/HSPA9/DYRK3/HIF1A/STAT1/HMOX1/CEBPG/JAK2/ZFP36/SLC7A11/KITLG/IL6/EPAS1	13
PA.Upregulated	PA	Upregulated	BP	GO:0070498	interleukin-1-mediated signaling pathway	11/334	103/18862	2.12862e+08	0.000102789331070785	7.49134e+09	UBC/IRAK2/NFKBIA/MYD88/PSMB9/OTUD4/RIPK2/NFKB1/IL1R1/SQSTM1/IL6	11
PA.Upregulated	PA	Upregulated	BP	GO:0019915	lipid storage	10/334	85/18862	2.55746e+08	0.00012082280329006	8.80563e+09	PLIN2/STARD4/SREBF2/SOAT1/ABCA1/NFKBIA/NFKB1/IL6/SQLE/GM2A	10
PA.Upregulated	PA	Upregulated	BP	GO:0050727	regulation of inflammatory response	21/334	366/18862	2.56236e+08	0.00012082280329006	8.80563e+09	LDLR/BIRC3/NMI/USP18/NFKBIA/MYD88/CX3CL1/ITGA2/TNFAIP3/CEBPB/IFI35/SOCS3/JAK2/PTGS2/NFKB1/IL1R1/NFKBIZ/IL6/IDO1/IL33/CASP4	21
PA.Upregulated	PA	Upregulated	BP	GO:0036003	positive regulation of transcription from RNA polymerase II promoter in response to stress	6/334	24/18862	3.03082e+08	0.000141250233266609	0.000102943953491659	ATF3/DDIT3/HSPA5/HIF1A/CEBPB/SESN2	6
PA.Upregulated	PA	Upregulated	BP	GO:0007249	I-kappaB kinase/NF-kappaB signaling	18/334	282/18862	3.08839e+08	0.000142278940916032	0.000103693681332595	UBC/TRIM25/BIRC3/IRAK2/TRIM21/NFKBIA/MYD88/CX3CL1/STAT1/TNFAIP3/HMOX1/TRAF1/RIPK2/BST2/LGALS9/SECTM1/SQSTM1/TNFSF10	18
PA.Upregulated	PA	Upregulated	BP	GO:0070661	leukocyte proliferation	19/334	312/18862	3.27661e+08	0.000149234807337593	0.000108763155363436	IRF1/CD276/MYD88/CX3CL1/TNFAIP3/CEBPB/CD274/SOX11/CSF1/RIPK2/BST2/LGALS9/KITLG/IL6/IDO1/CCL8/IL33/PNP/GPNMB	19
PA.Upregulated	PA	Upregulated	BP	GO:0043392	negative regulation of DNA binding	8/334	52/18862	3.39451e+08	0.000152867564880808	0.000111410729211116	IFI16/DDIT3/NFKBIA/SP100/HMOX1/SOX11/JAK2/HMGA2	8
PA.Upregulated	PA	Upregulated	BP	GO:0044409	entry into host	13/334	153/18862	3.44995e+08	0.000153637597559781	0.000111971933298769	LDLR/NPC1/PLSCR1/TRIM25/ICAM1/TRIM21/ITGA2/CTSL/PTX3/LGALS9/IFITM1/CLDN1/ANPEP	13
PA.Upregulated	PA	Upregulated	BP	GO:0006984	ER-nucleus signaling pathway	8/334	53/18862	3.93697e+07	0.000173399605345119	0.00012637459418865	ATF3/SREBF2/PPP1R15A/INSIG1/DDIT3/XBP1/HSPA5/HERPUD1	8
PA.Upregulated	PA	Upregulated	BP	GO:0002685	regulation of leukocyte migration	15/334	205/18862	3.99073e+08	0.000173857200089208	0.00012670809177633	ICAM1/MYD88/CX3CL1/ITGA2/CXCL10/HMOX1/CSF1/LGALS9/IL1R1/KITLG/VEGFC/IL6/CCL8/IL33/CCL7	15
PA.Upregulated	PA	Upregulated	BP	GO:0002687	positive regulation of leukocyte migration	12/334	133/18862	4.40601e+08	0.000187864926521082	0.000136917000497952	ICAM1/CX3CL1/ITGA2/CXCL10/CSF1/LGALS9/IL1R1/KITLG/VEGFC/IL6/CCL8/CCL7	12
PA.Upregulated	PA	Upregulated	BP	GO:0050729	positive regulation of inflammatory response	12/334	133/18862	4.40601e+08	0.000187864926521082	0.000136917000497952	NMI/NFKBIA/CX3CL1/ITGA2/CEBPB/IFI35/JAK2/PTGS2/NFKBIZ/IL6/IDO1/IL33	12
PA.Upregulated	PA	Upregulated	BP	GO:0043331	response to dsRNA	8/334	54/18862	4.55113e+08	0.000192009967962335	0.000139937929692058	IFIH1/NFKBIA/IFIT1/PMAIP1/DDX58/SLC3A2/RIPK2/NFKB1	8
PA.Upregulated	PA	Upregulated	BP	GO:0031331	positive regulation of cellular catabolic process	21/334	384/18862	5.4122e+08	0.000225959249020495	0.000164680354037156	LDLR/DTX3L/ZC3HAV1/PNPT1/TRIM21/HIF1A/SUPV3L1/PFKFB3/TNFAIP3/HERPUD1/HMOX1/TRIB1/RNF19B/TRIB3/RIPK2/SESN2/BNIP3/ZFP36/IL6/IL33/DAB2	21
PA.Upregulated	PA	Upregulated	BP	GO:0045598	regulation of fat cell differentiation	12/334	136/18862	5.55626e+08	0.00022958220239582	0.000167320782552894	INSIG1/DDIT3/XBP1/KLF5/NOCT/CEBPB/TRIB3/PTGS2/ZFP36/CCDC71L/IL6/PIM1	12
PA.Upregulated	PA	Upregulated	BP	GO:0070423	nucleotide-binding oligomerization domain containing signaling pathway	7/334	40/18862	5.78378e+08	0.000236544788972732	0.000172395154270231	SLC15A4/UBC/BIRC3/IRAK2/NFKBIA/TNFAIP3/RIPK2	7
PA.Upregulated	PA	Upregulated	BP	GO:0071356	cellular response to tumor necrosis factor	18/334	296/18862	6.06631e+08	0.000245593554661951	0.000178989944896238	BIRC3/ICAM1/NFKBIA/GBP1/CX3CL1/STAT1/TNFAIP3/PSMB9/GBP2/TRAF1/GBP3/JAK2/ZFP36/NFKB1/CCL8/CCL7/CASP4/CLDN1	18
PA.Upregulated	PA	Upregulated	BP	GO:0043620	regulation of DNA-templated transcription in response to stress	11/334	115/18862	6.28867e+08	0.000252049885773079	0.000183695354822012	ATF3/UBC/DDIT3/HSPA5/HIF1A/CEBPB/PSMB9/HMOX1/TCIM/SESN2/EPAS1	11
PA.Upregulated	PA	Upregulated	BP	GO:0001889	liver development	12/334	138/18862	6.46251e+08	0.000256452749570114	0.000186904186379101	HMGCS1/XBP1/PNPT1/E2F7/ITGA2/AK4/TNFAIP3/CEBPB/HMOX1/CEBPG/IL6/CLDN1	12
PA.Upregulated	PA	Upregulated	BP	GO:0035872	nucleotide-binding domain leucine rich repeat containing receptor signaling pathway	7/334	41/18862	6.86945e+07	0.000268956436682453	0.00019601694290204	SLC15A4/UBC/BIRC3/IRAK2/NFKBIA/TNFAIP3/RIPK2	7
PA.Upregulated	PA	Upregulated	BP	GO:1902930	regulation of alcohol biosynthetic process	9/334	75/18862	6.9118e+08	0.000268956436682453	0.00019601694290204	SCD/SREBF2/HMGCS1/CYP51A1/DHCR7/NFKB1/HMGCR/FDFT1/SQLE	9
PA.Upregulated	PA	Upregulated	BP	GO:0031349	positive regulation of defense response	20/334	361/18862	7.49575e+08	0.000286134622060919	0.000208536499689844	SLC15A4/PLSCR1/IFI16/NMI/NLRC5/GBP5/NFKBIA/CX3CL1/ITGA2/CEBPB/PSMB9/IFI35/RIPK2/JAK2/PTGS2/NFKB1/NFKBIZ/IL6/IDO1/IL33	20
PA.Upregulated	PA	Upregulated	BP	GO:0061008	hepaticobiliary system development	12/334	140/18862	7.49604e+07	0.000286134622060919	0.000208536499689844	HMGCS1/XBP1/PNPT1/E2F7/ITGA2/AK4/TNFAIP3/CEBPB/HMOX1/CEBPG/IL6/CLDN1	12
PA.Upregulated	PA	Upregulated	BP	GO:0097191	extrinsic apoptotic signaling pathway	15/334	217/18862	7.97298e+08	0.000301468854937908	0.000219712173666534	ATF3/GCLM/ICAM1/PMAIP1/ITPRIP/SP100/TNFAIP3/HMOX1/TRAF1/JAK2/KITLG/TNFSF10/IFI6/IL33/IFI27	15
PA.Upregulated	PA	Upregulated	BP	GO:0051701	biological process involved in interaction with host	15/334	219/18862	8.90389e+08	0.0003333352865173	0.000242936605758354	LDLR/NPC1/PLSCR1/TRIM25/ICAM1/TRIM21/IFIT1/EIF2AK2/ITGA2/CTSL/PTX3/LGALS9/IFITM1/CLDN1/ANPEP	15
PA.Upregulated	PA	Upregulated	BP	GO:1902041	regulation of extrinsic apoptotic signaling pathway via death domain receptors	8/334	59/18862	8.98209e+08	0.0003333352865173	0.000242936605758354	ATF3/ICAM1/PMAIP1/ITPRIP/SP100/TNFAIP3/HMOX1/TNFSF10	8
PA.Upregulated	PA	Upregulated	BP	GO:0002697	regulation of immune effector process	23/334	465/18862	1.00791e+09	0.00037061318411204	0.000270104944298485	SLC15A4/DTX3L/HERC5/RSAD2/ICAM1/XBP1/DDX60/IFIT1/DDX58/STAT1/TNFAIP3/HMOX1/APOBEC3G/RIPK2/EXOSC6/BST2/LGALS9/SERPING1/IL1R1/NFKBIZ/IL6/IL33/FGR	23
PA.Upregulated	PA	Upregulated	BP	GO:0032722	positive regulation of chemokine production	8/334	60/18862	1.0206e+09	0.000371868436732099	0.000271019779370621	EIF2AK2/MYD88/HIF1A/HMOX1/RIPK2/LGALS9/IL6/IL33	8
PA.Upregulated	PA	Upregulated	BP	GO:1990830	cellular response to leukemia inhibitory factor	9/334	79/18862	1.06452e+09	0.000384379455681409	0.000280137879377012	GCLM/HK2/TRIM25/ICAM1/KLF5/B3GNT2/SOCS3/VEGFC/MSC	9
PA.Upregulated	PA	Upregulated	BP	GO:0019218	regulation of steroid metabolic process	11/334	122/18862	1.11119e+09	0.000397647849366081	0.000289807958291542	SCD/STARD4/SREBF2/INSIG1/HMGCS1/CYP51A1/DHCR7/NFKB1/HMGCR/FDFT1/SQLE	11
PA.Upregulated	PA	Upregulated	BP	GO:0090181	regulation of cholesterol metabolic process	8/334	61/18862	1.15675e+08	0.00041028701580875	0.000299019452901902	SCD/SREBF2/HMGCS1/CYP51A1/DHCR7/HMGCR/FDFT1/SQLE	8
PA.Upregulated	PA	Upregulated	BP	GO:1990823	response to leukemia inhibitory factor	9/334	80/18862	1.18102e+09	0.000415221240516393	0.000302615543237995	GCLM/HK2/TRIM25/ICAM1/KLF5/B3GNT2/SOCS3/VEGFC/MSC	9
PA.Upregulated	PA	Upregulated	BP	GO:0052126	movement in host environment	13/334	175/18862	1.49438e+09	0.000514916125740471	0.000375273728577006	LDLR/NPC1/PLSCR1/TRIM25/ICAM1/TRIM21/ITGA2/CTSL/PTX3/LGALS9/IFITM1/CLDN1/ANPEP	13
PA.Upregulated	PA	Upregulated	BP	GO:0062197	cellular response to chemical stress	19/334	347/18862	1.49465e+09	0.000514916125740471	0.000375273728577006	SRXN1/SOD2/DDIT3/PNPT1/HIF1A/TXNRD1/TNFAIP3/NCOA7/HMOX1/ERRFI1/ERO1A/SESN2/JAK2/BNIP3/SLC7A11/IL6/EPAS1/GSR/PPIF	19
PA.Upregulated	PA	Upregulated	BP	GO:0050777	negative regulation of immune response	12/334	150/18862	1.51478e+09	0.000514916125740471	0.000375273728577006	PARP14/IFI16/NMI/NLRC5/SAMHD1/TRIM21/TNFAIP3/HMOX1/TRAFD1/LGALS9/SERPING1/IL33	12
PA.Upregulated	PA	Upregulated	BP	GO:0050873	brown fat cell differentiation	7/334	46/18862	1.51597e+09	0.000514916125740471	0.000375273728577006	CEBPB/ERO1A/BNIP3/PTGS2/RGS2/FABP3/PIM1	7
PA.Upregulated	PA	Upregulated	BP	GO:2001233	regulation of apoptotic signaling pathway	19/334	348/18862	1.55589e+09	0.000524034135816624	0.000381918984896294	ATF3/GCLM/SOD2/ICAM1/DDIT3/XBP1/PMAIP1/ITPRIP/CX3CL1/SP100/HIF1A/TNFAIP3/HERPUD1/HMOX1/TRAF1/PLAUR/TNFSF10/IFI6/PPIF	19
PA.Upregulated	PA	Upregulated	BP	GO:0034612	response to tumor necrosis factor	18/334	320/18862	1.75121e+09	0.000584904182648048	0.000426281412661082	BIRC3/ICAM1/NFKBIA/GBP1/CX3CL1/STAT1/TNFAIP3/PSMB9/GBP2/TRAF1/GBP3/JAK2/ZFP36/NFKB1/CCL8/CCL7/CASP4/CLDN1	18
PA.Upregulated	PA	Upregulated	BP	GO:0045600	positive regulation of fat cell differentiation	8/334	66/18862	2.08944e+09	0.000692105609465456	0.000504410407150604	XBP1/KLF5/NOCT/CEBPB/PTGS2/ZFP36/CCDC71L/PIM1	8
PA.Upregulated	PA	Upregulated	BP	GO:0046165	alcohol biosynthetic process	12/334	156/18862	2.24617e+09	0.000737921585490769	0.00053780134460996	SCD/SREBF2/INSIG1/HMGCS1/MSMO1/CYP51A1/DHCR7/NFKB1/HMGCR/FDFT1/SQLE/ACAT2	12
PA.Upregulated	PA	Upregulated	BP	GO:0001961	positive regulation of cytokine-mediated signaling pathway	7/334	49/18862	2.32477e+09	0.000757534908715956	0.00055209564336768	PARP14/NLRC5/HIF1A/CSF1/RIPK2/IL1R1/CASP4	7
PA.Upregulated	PA	Upregulated	BP	GO:0043618	regulation of transcription from RNA polymerase II promoter in response to stress	10/334	109/18862	2.3956e+09	0.000774320338036327	0.000564328957361805	ATF3/UBC/DDIT3/HSPA5/HIF1A/CEBPB/PSMB9/HMOX1/SESN2/EPAS1	10
PA.Upregulated	PA	Upregulated	BP	GO:0070664	negative regulation of leukocyte proliferation	9/334	88/18862	2.57069e+09	0.000824267319799043	0.000600730594716447	TNFAIP3/CEBPB/CD274/SOX11/LGALS9/IDO1/CCL8/IL33/GPNMB	9
PA.Upregulated	PA	Upregulated	BP	GO:0034599	cellular response to oxidative stress	17/334	299/18862	2.6141e+09	0.000831531591804054	0.000606024836447171	SRXN1/SOD2/PNPT1/HIF1A/TXNRD1/TNFAIP3/NCOA7/HMOX1/ERO1A/SESN2/JAK2/BNIP3/SLC7A11/IL6/EPAS1/GSR/PPIF	17
PA.Upregulated	PA	Upregulated	BP	GO:0051092	positive regulation of NF-kappaB transcription factor activity	12/334	159/18862	2.71545e+09	0.000856970098280549	0.000624564561069577	UBC/TRIM25/IRAK2/ICAM1/TRIM21/EIF2AK2/MYD88/CX3CL1/TRAF1/RIPK2/LGALS9/NFKB1	12
PA.Upregulated	PA	Upregulated	BP	GO:0043619	regulation of transcription from RNA polymerase II promoter in response to oxidative stress	4/334	11/18862	2.88848e+09	0.000897444497343555	0.000654062527610139	HIF1A/HMOX1/SESN2/EPAS1	4
PA.Upregulated	PA	Upregulated	BP	GO:1990440	positive regulation of transcription from RNA polymerase II promoter in response to endoplasmic reticulum stress	4/334	11/18862	2.88848e+09	0.000897444497343555	0.000654062527610139	ATF3/DDIT3/HSPA5/CEBPB	4
PA.Upregulated	PA	Upregulated	BP	GO:0036294	cellular response to decreased oxygen levels	14/334	214/18862	2.95284e+09	0.000910382870236765	0.000663492085541292	UBC/ICAM1/NDRG1/CPEB4/PMAIP1/HIF1A/AK4/PSMB9/HMOX1/ERO1A/MYC/BNIP3/PTGS2/EPAS1	14
PA.Upregulated	PA	Upregulated	BP	GO:0043122	regulation of I-kappaB kinase/NF-kappaB signaling	15/334	244/18862	3.18756e+09	0.000975247482610728	0.000710765774830541	TRIM25/BIRC3/TRIM21/MYD88/CX3CL1/STAT1/TNFAIP3/HMOX1/TRAF1/RIPK2/BST2/LGALS9/SECTM1/SQSTM1/TNFSF10	15
PA.Upregulated	PA	Upregulated	BP	GO:0071404	cellular response to low-density lipoprotein particle stimulus	5/334	22/18862	3.47281e+09	0.00105447240756379	0.000768505339581238	LDLR/NPC1/SREBF2/ABCA1/HMGCS1	5
PA.Upregulated	PA	Upregulated	BP	GO:0006694	steroid biosynthetic process	13/334	190/18862	3.56303e+09	0.00107220221838701	0.000781426924052933	SCD/STARD4/SREBF2/INSIG1/HMGCS1/MSMO1/CYP51A1/DHCR7/NFKB1/HMGCR/FDFT1/SQLE/ACAT2	13
PA.Upregulated	PA	Upregulated	BP	GO:0098586	cellular response to virus	8/334	71/18862	3.58471e+09	0.00107220221838701	0.000781426924052933	BIRC3/IFIH1/DDX60/DDX58/HIF1A/LGALS9/IFI6/IL6	8
PA.Upregulated	PA	Upregulated	BP	GO:1903555	regulation of tumor necrosis factor superfamily cytokine production	12/334	164/18862	3.68801e+09	0.00109492889551262	0.00079799025240244	IFIH1/MYD88/DDX58/CX3CL1/TNFAIP3/CD274/RIPK2/LGALS9/JAK2/ZFP36/IL6/IL33	12
PA.Upregulated	PA	Upregulated	BP	GO:0042632	cholesterol homeostasis	9/334	94/18862	4.36158e+08	0.00127945614121138	0.000932474732603629	LDLR/NPC1/SREBF2/SOAT1/ABCA1/INSIG1/XBP1/LIPG/FABP3	9
PA.Upregulated	PA	Upregulated	BP	GO:0036499	PERK-mediated unfolded protein response	5/334	23/18862	4.37339e+09	0.00127945614121138	0.000932474732603629	ATF3/PPP1R15A/DDIT3/HSPA5/HERPUD1	5
PA.Upregulated	PA	Upregulated	BP	GO:0071706	tumor necrosis factor superfamily cytokine production	12/334	167/18862	4.4061e+09	0.00127968468416247	0.000932641295974068	IFIH1/MYD88/DDX58/CX3CL1/TNFAIP3/CD274/RIPK2/LGALS9/JAK2/ZFP36/IL6/IL33	12
PA.Upregulated	PA	Upregulated	BP	GO:0006979	response to oxidative stress	21/334	444/18862	4.71355e+09	0.00135290843106467	0.000986007168873955	GCLM/SRXN1/FOSL1/SOD2/PNPT1/GCLC/HIF1A/TXNRD1/TNFAIP3/NCOA7/HMOX1/ERO1A/SESN2/JAK2/BNIP3/PTGS2/SLC7A11/IL6/EPAS1/GSR/PPIF	21
PA.Upregulated	PA	Upregulated	BP	GO:0055092	sterol homeostasis	9/334	95/18862	4.7441e+09	0.00135290843106467	0.000986007168873955	LDLR/NPC1/SREBF2/SOAT1/ABCA1/INSIG1/XBP1/LIPG/FABP3	9
PA.Upregulated	PA	Upregulated	BP	GO:0008637	apoptotic mitochondrial changes	10/334	118/18862	4.75948e+09	0.00135290843106467	0.000986007168873955	GCLM/HK2/IFIT2/SOD2/PMAIP1/BNIP3/PLAUR/TNFSF10/IFI6/PPIF	10
PA.Upregulated	PA	Upregulated	BP	GO:2001234	negative regulation of apoptotic signaling pathway	14/334	224/18862	4.87207e+09	0.00137515924774278	0.00100222368748981	GCLM/SOD2/ICAM1/XBP1/ITPRIP/CX3CL1/HIF1A/TNFAIP3/HERPUD1/HMOX1/PLAUR/TNFSF10/IFI6/PPIF	14
PA.Upregulated	PA	Upregulated	BP	GO:0001836	release of cytochrome c from mitochondria	7/334	55/18862	5.01489e+08	0.00139443943574592	0.00101627519544987	SOD2/PMAIP1/BNIP3/PLAUR/TNFSF10/IFI6/PPIF	7
PA.Upregulated	PA	Upregulated	BP	GO:0010742	macrophage derived foam cell differentiation	6/334	38/18862	5.04475e+08	0.00139443943574592	0.00101627519544987	SOAT1/ABCA1/NFKBIA/STAT1/CSF1/NFKB1	6
PA.Upregulated	PA	Upregulated	BP	GO:0090077	foam cell differentiation	6/334	38/18862	5.04475e+08	0.00139443943574592	0.00101627519544987	SOAT1/ABCA1/NFKBIA/STAT1/CSF1/NFKB1	6
PA.Upregulated	PA	Upregulated	BP	GO:0009896	positive regulation of catabolic process	21/334	450/18862	5.71321e+09	0.00156839481860952	0.00114305484337678	LDLR/DTX3L/ZC3HAV1/PNPT1/TRIM21/HIF1A/SUPV3L1/PFKFB3/TNFAIP3/HERPUD1/HMOX1/TRIB1/RNF19B/TRIB3/RIPK2/SESN2/BNIP3/ZFP36/IL6/IL33/DAB2	21
PA.Upregulated	PA	Upregulated	BP	GO:0032481	positive regulation of type I interferon production	8/334	77/18862	6.46722e+09	0.00174462991701631	0.00127149596063669	IRF1/IFI16/IFIH1/MYD88/DDX58/STAT1/RIPK2/NFKB1	8
PA.Upregulated	PA	Upregulated	BP	GO:0098657	import into cell	14/334	230/18862	6.48577e+09	0.00174462991701631	0.00127149596063669	SLC15A4/ACSL3/SLC39A14/SLC2A3/MX1/SLC3A2/RGS2/SLC30A1/SLC7A11/SLC39A8/MX2/FABP3/RGS4/NUMB	14
PA.Upregulated	PA	Upregulated	BP	GO:2000116	regulation of cysteine-type endopeptidase activity	14/334	230/18862	6.48577e+09	0.00174462991701631	0.00127149596063669	BIRC3/IFI16/PMAIP1/HERPUD1/PSMB9/RIPK2/LGALS9/JAK2/FNIP1/MYC/PLAUR/TNFSF10/IFI6/TNFAIP8	14
PA.Upregulated	PA	Upregulated	BP	GO:0060330	regulation of response to interferon-gamma	5/334	25/18862	6.70744e+09	0.00178035799453204	0.00129753478170669	PARP14/NLRC5/STAT1/SOCS3/JAK2	5
PA.Upregulated	PA	Upregulated	BP	GO:0060334	regulation of interferon-gamma-mediated signaling pathway	5/334	25/18862	6.70744e+09	0.00178035799453204	0.00129753478170669	PARP14/NLRC5/STAT1/SOCS3/JAK2	5
PA.Upregulated	PA	Upregulated	BP	GO:0071453	cellular response to oxygen levels	14/334	231/18862	6.79577e+08	0.00179193655487227	0.00130597330070663	UBC/ICAM1/NDRG1/CPEB4/PMAIP1/HIF1A/AK4/PSMB9/HMOX1/ERO1A/MYC/BNIP3/PTGS2/EPAS1	14
PA.Upregulated	PA	Upregulated	BP	GO:0031663	lipopolysaccharide-mediated signaling pathway	7/334	58/18862	7.10076e+09	0.00186011970642747	0.00135566555975844	IRAK2/NFKBIA/MYD88/CX3CL1/TNFAIP3/TRIB1/RIPK2	7
PA.Upregulated	PA	Upregulated	BP	GO:0043433	negative regulation of DNA-binding transcription factor activity	12/334	177/18862	7.74438e+09	0.002010862751055	0.00146552792682467	IRAK2/DDIT3/NLRC5/TRIM21/NFKBIA/SP100/TNFAIP3/HMOX1/TRIB1/CEBPG/BHLHE40/PIM1	12
PA.Upregulated	PA	Upregulated	BP	GO:0001776	leukocyte homeostasis	8/334	79/18862	7.77654e+09	0.002010862751055	0.00146552792682467	SLC15A4/PMAIP1/HIF1A/TNFAIP3/LGALS9/SLC7A11/KITLG/IL6	8
PA.Upregulated	PA	Upregulated	BP	GO:0072091	regulation of stem cell proliferation	6/334	41/18862	7.85779e+09	0.00201884824570578	0.00147134779962011	EIF2AK2/SOX11/HMGA2/KITLG/VEGFC/PIM1	6
PA.Upregulated	PA	Upregulated	BP	GO:0071456	cellular response to hypoxia	13/334	206/18862	8.18568e+09	0.00208969472396113	0.00152298110594394	UBC/ICAM1/NDRG1/PMAIP1/HIF1A/AK4/PSMB9/HMOX1/ERO1A/MYC/BNIP3/PTGS2/EPAS1	13
PA.Upregulated	PA	Upregulated	BP	GO:0071887	leukocyte apoptotic process	9/334	102/18862	8.29955e+09	0.00210535500302086	0.00153439440418712	HIF1A/CTSL/CD274/LGALS9/FNIP1/SLC7A11/KITLG/IL6/IDO1	9
PA.Upregulated	PA	Upregulated	BP	GO:0031348	negative regulation of defense response	14/334	236/18862	8.54748e+09	0.00215461043447511	0.00157029203584106	LDLR/PARP14/IFI16/NMI/NLRC5/SAMHD1/TRIM21/CX3CL1/TNFAIP3/SOCS3/TRAFD1/LGALS9/SERPING1/NFKB1	14
PA.Upregulated	PA	Upregulated	BP	GO:2001236	regulation of extrinsic apoptotic signaling pathway	11/334	154/18862	9.63211e+09	0.0024128444815641	0.00175849444173242	ATF3/GCLM/ICAM1/PMAIP1/ITPRIP/SP100/TNFAIP3/HMOX1/TRAF1/TNFSF10/IFI6	11
PA.Upregulated	PA	Upregulated	BP	GO:0090200	positive regulation of release of cytochrome c from mitochondria	5/334	27/18862	9.89994e+09	0.0024493191500252	0.00178507738242461	PMAIP1/BNIP3/PLAUR/TNFSF10/PPIF	5
PA.Upregulated	PA	Upregulated	BP	GO:0140467	integrated stress response signaling	5/334	27/18862	9.89994e+09	0.0024493191500252	0.00178507738242461	ATF3/PPP1R15A/DDIT3/HSPA5/HERPUD1	5
PA.Upregulated	PA	Upregulated	BP	GO:0002695	negative regulation of leukocyte activation	12/334	182/18862	0.000101084567329521	0.00248556408501054	0.00181149289208537	LDLR/IRF1/CX3CL1/TNFAIP3/CEBPB/HMOX1/CD274/SOX11/LGALS9/IDO1/GPNMB/FGR	12
PA.Upregulated	PA	Upregulated	BP	GO:0051051	negative regulation of transport	20/334	438/18862	0.000114998930848107	0.00281046167584886	0.00204828005843066	SREBF2/PLSCR1/RSAD2/INSIG1/ICAM1/GEM/SP100/CYP51A1/HMOX1/SDCBP/BST2/LGALS9/RGS2/SLC30A1/NFKB1/LIF/RHBDF2/HMGCR/RGS4/PPIF	20
PA.Upregulated	PA	Upregulated	BP	GO:0032607	interferon-alpha production	5/334	28/18862	0.000118783809024976	0.00286798497935003	0.00209020336109264	NMI/IFIH1/DDX58/STAT1/RIPK2	5
PA.Upregulated	PA	Upregulated	BP	GO:0032647	regulation of interferon-alpha production	5/334	28/18862	0.000118783809024976	0.00286798497935003	0.00209020336109264	NMI/IFIH1/DDX58/STAT1/RIPK2	5
PA.Upregulated	PA	Upregulated	BP	GO:0046632	alpha-beta T cell differentiation	9/334	107/18862	0.000120270529928145	0.00287191127669131	0.00209306486837335	IRF1/RSAD2/ITK/CTSL/RIPK2/LGALS9/NFKBIZ/IL6/PNP	9
PA.Upregulated	PA	Upregulated	BP	GO:0008625	extrinsic apoptotic signaling pathway via death domain receptors	8/334	84/18862	0.000120379514591851	0.00287191127669131	0.00209306486837335	ATF3/ICAM1/PMAIP1/ITPRIP/SP100/TNFAIP3/HMOX1/TNFSF10	8
PA.Upregulated	PA	Upregulated	BP	GO:0032675	regulation of interleukin-6 production	11/334	158/18862	0.00012110666877717	0.00287216289028934	0.00209324824575925	XBP1/IFIH1/MYD88/DDX58/CX3CL1/TNFAIP3/CEBPB/RIPK2/LGALS9/IL6/IL33	11
PA.Upregulated	PA	Upregulated	BP	GO:0006066	alcohol metabolic process	18/334	373/18862	0.000127222707130689	0.00299946241282236	0.00218602484388645	LDLR/NPC1/SCD/SREBF2/SOAT1/ABCA1/INSIG1/HMGCS1/MSMO1/APOL2/RDH10/CYP51A1/DHCR7/NFKB1/HMGCR/FDFT1/SQLE/ACAT2	18
PA.Upregulated	PA	Upregulated	BP	GO:0032611	interleukin-1 beta production	9/334	108/18862	0.00012919511439412	0.00302815215492183	0.00220693408706484	IFI16/GBP5/CX3CL1/TNFAIP3/ERRFI1/RIPK2/LGALS9/JAK2/IL6	9
PA.Upregulated	PA	Upregulated	BP	GO:0032680	regulation of tumor necrosis factor production	11/334	160/18862	0.000135412497552225	0.00313718664849317	0.00228639903077228	IFIH1/MYD88/DDX58/CX3CL1/TNFAIP3/RIPK2/LGALS9/JAK2/ZFP36/IL6/IL33	11
PA.Upregulated	PA	Upregulated	BP	GO:0048660	regulation of smooth muscle cell proliferation	11/334	160/18862	0.000135412497552225	0.00313718664849317	0.00228639903077228	SOD2/HBEGF/MYD88/CX3CL1/ITGA2/STAT1/TNFAIP3/HMOX1/TRIB1/JAK2/IL6	11
PA.Upregulated	PA	Upregulated	BP	GO:0070997	neuron death	17/334	342/18862	0.000137249733374658	0.00316147661704386	0.00230410169458365	GCLM/SOD2/DRAXIN/DDIT3/DDIT4/CPEB4/CX3CL1/HSPA5/HIF1A/CEBPB/HMOX1/CSF1/JAK2/BNIP3/SLC7A11/DKK1/GPNMB	17
PA.Upregulated	PA	Upregulated	BP	GO:0030301	cholesterol transport	9/334	109/18862	0.000138666633029789	0.00317586208676226	0.00231458590470776	LDLR/NPC1/STARD4/SREBF2/SOAT1/ABCA1/NFKBIA/LIPG/NFKB1	9
PA.Upregulated	PA	Upregulated	BP	GO:0032755	positive regulation of interleukin-6 production	8/334	86/18862	0.000142104050466156	0.00321781375292854	0.0023451605117073	XBP1/IFIH1/MYD88/DDX58/RIPK2/LGALS9/IL6/IL33	8
PA.Upregulated	PA	Upregulated	BP	GO:0055072	iron ion homeostasis	8/334	86/18862	0.000142104050466156	0.00321781375292854	0.0023451605117073	SLC39A14/HIF1A/SLC25A28/HMOX1/FTH1/MYC/SLC39A8/EPAS1	8
PA.Upregulated	PA	Upregulated	BP	GO:1903131	mononuclear cell differentiation	19/334	411/18862	0.000145073431056149	0.00325719218395719	0.0023738597306653	IRF1/DNAJB9/KLF6/RSAD2/IFI16/XBP1/ITK/CEBPB/CTSL/CSF1/RIPK2/BATF2/CEBPG/LGALS9/FNIP1/MYC/NFKBIZ/IL6/PNP	19
PA.Upregulated	PA	Upregulated	BP	GO:0002830	positive regulation of type 2 immune response	4/334	16/18862	0.000148513916798576	0.00325719218395719	0.0023738597306653	RSAD2/IL6/IDO1/IL33	4
PA.Upregulated	PA	Upregulated	BP	GO:0070230	positive regulation of lymphocyte apoptotic process	4/334	16/18862	0.000148513916798576	0.00325719218395719	0.0023738597306653	CD274/LGALS9/FNIP1/IDO1	4
PA.Upregulated	PA	Upregulated	BP	GO:0070431	nucleotide-binding oligomerization domain containing 2 signaling pathway	4/334	16/18862	0.000148513916798576	0.00325719218395719	0.0023738597306653	SLC15A4/NFKBIA/TNFAIP3/RIPK2	4
PA.Upregulated	PA	Upregulated	BP	GO:0032635	interleukin-6 production	11/334	162/18862	0.00015113186321321	0.00325719218395719	0.0023738597306653	XBP1/IFIH1/MYD88/DDX58/CX3CL1/TNFAIP3/CEBPB/RIPK2/LGALS9/IL6/IL33	11
PA.Upregulated	PA	Upregulated	BP	GO:0032640	tumor necrosis factor production	11/334	162/18862	0.00015113186321321	0.00325719218395719	0.0023738597306653	IFIH1/MYD88/DDX58/CX3CL1/TNFAIP3/RIPK2/LGALS9/JAK2/ZFP36/IL6/IL33	11
PA.Upregulated	PA	Upregulated	BP	GO:0048659	smooth muscle cell proliferation	11/334	162/18862	0.00015113186321321	0.00325719218395719	0.0023738597306653	SOD2/HBEGF/MYD88/CX3CL1/ITGA2/STAT1/TNFAIP3/HMOX1/TRIB1/JAK2/IL6	11
PA.Upregulated	PA	Upregulated	BP	GO:0055088	lipid homeostasis	11/334	162/18862	0.00015113186321321	0.00325719218395719	0.0023738597306653	LDLR/NPC1/SREBF2/SOAT1/ABCA1/INSIG1/ANGPTL4/XBP1/LIPG/SESN2/FABP3	11
PA.Upregulated	PA	Upregulated	BP	GO:0002699	positive regulation of immune effector process	13/334	219/18862	0.000151245432578431	0.00325719218395719	0.0023738597306653	RSAD2/XBP1/DDX60/DDX58/HMOX1/RIPK2/EXOSC6/LGALS9/IL1R1/NFKBIZ/IL6/IL33/FGR	13
PA.Upregulated	PA	Upregulated	BP	GO:0071354	cellular response to interleukin-6	6/334	46/18862	0.000151969795009979	0.00325719218395719	0.0023738597306653	ICAM1/STAT1/SOCS3/JAK2/NFKB1/IL6	6
PA.Upregulated	PA	Upregulated	BP	GO:0032760	positive regulation of tumor necrosis factor production	8/334	87/18862	0.000154120883674812	0.00328572607323748	0.00239465538744459	IFIH1/MYD88/DDX58/RIPK2/LGALS9/JAK2/IL6/IL33	8
PA.Upregulated	PA	Upregulated	BP	GO:1905954	positive regulation of lipid localization	9/334	111/18862	0.000159355881361172	0.00337935646823057	0.00246289373866473	PLIN2/SREBF2/ABCA1/NFKBIA/SPP1/LIPG/NFKB1/FABP3/DBI	9
PA.Upregulated	PA	Upregulated	BP	GO:1901617	organic hydroxy compound biosynthetic process	14/334	251/18862	0.000163625192092832	0.00344717165466818	0.00251231782269782	SCD/STARD4/SREBF2/INSIG1/HMGCS1/MSMO1/CYP51A1/DHCR7/SLC7A11/NFKB1/HMGCR/FDFT1/SQLE/ACAT2	14
PA.Upregulated	PA	Upregulated	BP	GO:1903706	regulation of hemopoiesis	19/334	415/18862	0.00016427389871298	0.00344717165466818	0.00251231782269782	IRF1/HSPA9/XBP1/NFKBIA/HIF1A/STAT1/CEBPB/TCIM/TRIB1/CSF1/RIPK2/KLF10/LGALS9/MYC/ZFP36/LIF/KITLG/NFKBIZ/PNP	19
PA.Upregulated	PA	Upregulated	BP	GO:0032642	regulation of chemokine production	8/334	89/18862	0.000180671168754295	0.00373684576338639	0.00272343391989632	EIF2AK2/MYD88/HIF1A/HMOX1/RIPK2/LGALS9/IL6/IL33	8
PA.Upregulated	PA	Upregulated	BP	GO:0033273	response to vitamin	8/334	89/18862	0.000180671168754295	0.00373684576338639	0.00272343391989632	ATP2B1/TRIM25/SOD2/HMGCS1/SPP1/ITGA2/CXCL10/PIM1	8
PA.Upregulated	PA	Upregulated	BP	GO:0032944	regulation of mononuclear cell proliferation	13/334	223/18862	0.000180875268986267	0.00373684576338639	0.00272343391989632	IRF1/CD276/MYD88/CEBPB/CD274/SOX11/CSF1/RIPK2/LGALS9/IL6/IDO1/PNP/GPNMB	13
PA.Upregulated	PA	Upregulated	BP	GO:0055076	transition metal ion homeostasis	10/334	139/18862	0.000187670416300647	0.00385734886427176	0.00281125724822832	SLC39A14/HIF1A/SLC25A28/HMOX1/FTH1/MYC/SLC30A1/SLC39A8/MT1X/EPAS1	10
PA.Upregulated	PA	Upregulated	BP	GO:0072330	monocarboxylic acid biosynthetic process	13/334	224/18862	0.000189017492884356	0.00386521485449235	0.00281699002553216	SCD/STARD4/FADS2/ACSL3/INSIG1/XBP1/RDH10/FADS1/LIPG/TRIB3/PTGS2/ABHD3/IDO1	13
PA.Upregulated	PA	Upregulated	BP	GO:0042149	cellular response to glucose starvation	6/334	48/18862	0.000193271898449107	0.0038959009998936	0.00283935425851054	IFI16/XBP1/CPEB4/PMAIP1/HSPA5/SESN2	6
PA.Upregulated	PA	Upregulated	BP	GO:0043330	response to exogenous dsRNA	6/334	48/18862	0.000193271898449107	0.0038959009998936	0.00283935425851054	IFIH1/NFKBIA/IFIT1/DDX58/SLC3A2/RIPK2	6
PA.Upregulated	PA	Upregulated	BP	GO:1901215	negative regulation of neuron death	12/334	195/18862	0.000193434206332042	0.0038959009998936	0.00283935425851054	GCLM/SOD2/DRAXIN/CPEB4/CX3CL1/HIF1A/CEBPB/HMOX1/CSF1/JAK2/SLC7A11/GPNMB	12
PA.Upregulated	PA	Upregulated	BP	GO:1903557	positive regulation of tumor necrosis factor superfamily cytokine production	8/334	90/18862	0.000195291948531097	0.00391365064856318	0.00285229030091471	IFIH1/MYD88/DDX58/RIPK2/LGALS9/JAK2/IL6/IL33	8
PA.Upregulated	PA	Upregulated	BP	GO:0097421	liver regeneration	5/334	31/18862	0.000196613064690733	0.00392052320040029	0.00285729905481427	PNPT1/CEBPB/HMOX1/IL6/CLDN1	5
PA.Upregulated	PA	Upregulated	BP	GO:0050688	regulation of defense response to virus	7/334	69/18862	0.000215792784819842	0.00428167070078181	0.00312050535630569	DTX3L/HERC5/IFIT1/DDX58/STAT1/TNFAIP3/APOBEC3G	7
PA.Upregulated	PA	Upregulated	BP	GO:1901653	cellular response to peptide	18/334	391/18862	0.000227417736622491	0.00449009994277313	0.00327240974398451	LPIN1/ATP2B1/SLC39A14/INSIG1/ATP6V1B2/ICAM1/XBP1/KLF5/ERRFI1/SOCS3/KLF11/TRIB3/RIPK2/KLF10/JAK2/NFKB1/GDF15/CASP4	18
PA.Upregulated	PA	Upregulated	BP	GO:0002819	regulation of adaptive immune response	11/334	170/18862	0.00023046459613591	0.00452795147702317	0.00329999615210088	IRF1/SLC15A4/RSAD2/TNFAIP3/CD274/RIPK2/EXOSC6/IL1R1/NFKBIZ/IL6/IL33	11
PA.Upregulated	PA	Upregulated	BP	GO:0002931	response to ischemia	6/334	50/18862	0.000242955824498548	0.00472702400286495	0.00344508131315008	HK2/CPEB4/CX3CL1/CSF1/SQSTM1/PPIF	6
PA.Upregulated	PA	Upregulated	BP	GO:0070741	response to interleukin-6	6/334	50/18862	0.000242955824498548	0.00472702400286495	0.00344508131315008	ICAM1/STAT1/SOCS3/JAK2/NFKB1/IL6	6
PA.Upregulated	PA	Upregulated	BP	GO:0050866	negative regulation of cell activation	12/334	200/18862	0.000244473724611078	0.00473357820406376	0.00344985805133862	LDLR/IRF1/CX3CL1/TNFAIP3/CEBPB/HMOX1/CD274/SOX11/LGALS9/IDO1/GPNMB/FGR	12
PA.Upregulated	PA	Upregulated	BP	GO:0032102	negative regulation of response to external stimulus	18/334	394/18862	0.000249543342298243	0.00480850824967	0.00350446748419851	LDLR/PARP14/IFI16/NMI/NLRC5/SAMHD1/TRIM21/SPP1/CX3CL1/TNFAIP3/TRIB1/SOCS3/TRAFD1/LGALS9/SERPING1/NFKB1/PLAU/PLAUR	18
PA.Upregulated	PA	Upregulated	BP	GO:0034976	response to endoplasmic reticulum stress	15/334	296/18862	0.000274040647553996	0.00525528667653788	0.00383008207989091	ATF3/PPP1R15A/DNAJB9/TRIM25/DDIT3/XBP1/NRBF2/PMAIP1/HSPA5/CEBPB/HERPUD1/ERO1A/TRIB3/SESN2/CASP4	15
PA.Upregulated	PA	Upregulated	BP	GO:0002700	regulation of production of molecular mediator of immune response	10/334	146/18862	0.000279669585746832	0.00533769380796811	0.00389014085437323	SLC15A4/RSAD2/XBP1/DDX58/HMOX1/EXOSC6/BST2/IL1R1/IL6/IL33	10
PA.Upregulated	PA	Upregulated	BP	GO:0032602	chemokine production	8/334	95/18862	0.000283731856403592	0.00538956057092699	0.00392794163891228	EIF2AK2/MYD88/HIF1A/HMOX1/RIPK2/LGALS9/IL6/IL33	8
PA.Upregulated	PA	Upregulated	BP	GO:0043434	response to peptide hormone	19/334	435/18862	0.000297719555439941	0.00562858480284568	0.0041021438249545	LPIN1/ATP2B1/SLC39A14/INSIG1/ATP6V1B2/ICAM1/XBP1/PNPT1/STAT1/ERRFI1/SOCS3/TRIB3/SESN2/JAK2/NFKB1/GDF15/TNFSF10/EGR2/FABP3	19
PA.Upregulated	PA	Upregulated	BP	GO:0048661	positive regulation of smooth muscle cell proliferation	8/334	96/18862	0.000304839697219768	0.00571956601836614	0.00416845143948052	HBEGF/MYD88/CX3CL1/ITGA2/STAT1/HMOX1/JAK2/IL6	8
PA.Upregulated	PA	Upregulated	BP	GO:0034101	erythrocyte homeostasis	9/334	121/18862	0.000305386009962663	0.00571956601836614	0.00416845143948052	HSPA9/DYRK3/HIF1A/STAT1/HMOX1/CEBPG/JAK2/ZFP36/EPAS1	9
PA.Upregulated	PA	Upregulated	BP	GO:0033280	response to vitamin D	5/334	34/18862	0.000308288888047682	0.00574707843393074	0.0041885026405499	ATP2B1/TRIM25/SPP1/CXCL10/PIM1	5
PA.Upregulated	PA	Upregulated	BP	GO:0070665	positive regulation of leukocyte proliferation	10/334	148/18862	0.000311997299205253	0.00578928321858637	0.00421926172170847	CD276/MYD88/CD274/CSF1/RIPK2/BST2/LGALS9/KITLG/IL6/PNP	10
PA.Upregulated	PA	Upregulated	BP	GO:0015918	sterol transport	9/334	122/18862	0.000324671554962305	0.00599669858197657	0.00437042718903902	LDLR/NPC1/STARD4/SREBF2/SOAT1/ABCA1/NFKBIA/LIPG/NFKB1	9
PA.Upregulated	PA	Upregulated	BP	GO:1903320	regulation of protein modification by small protein conjugation or removal	13/334	237/18862	0.000327122584367818	0.00599917945306139	0.00437223526164654	DTX3L/BIRC3/NMI/TRIM21/HSPA5/HIF1A/TNFAIP3/HERPUD1/OTUD4/TRIB3/RIPK2/SQSTM1/EPAS1	13
PA.Upregulated	PA	Upregulated	BP	GO:0034620	cellular response to unfolded protein	10/334	149/18862	0.000329296277363649	0.00599917945306139	0.00437223526164654	ATF3/HSPA9/PPP1R15A/DNAJB9/DDIT3/XBP1/HSPA13/HSPA5/HERPUD1/ERO1A	10
PA.Upregulated	PA	Upregulated	BP	GO:0046631	alpha-beta T cell activation	10/334	149/18862	0.000329296277363649	0.00599917945306139	0.00437223526164654	IRF1/RSAD2/ITK/CTSL/CD274/RIPK2/LGALS9/NFKBIZ/IL6/PNP	10
PA.Upregulated	PA	Upregulated	BP	GO:0016053	organic acid biosynthetic process	16/334	335/18862	0.000335571002940488	0.00608583067776234	0.0044353871548457	SCD/STARD4/SERINC5/FADS2/ACSL3/INSIG1/SEPHS2/XBP1/UGDH/RDH10/FADS1/LIPG/TRIB3/PTGS2/ABHD3/IDO1	16
PA.Upregulated	PA	Upregulated	BP	GO:1901214	regulation of neuron death	15/334	302/18862	0.000339189084729174	0.00612373807024563	0.00446301427275229	GCLM/SOD2/DRAXIN/DDIT3/DDIT4/CPEB4/CX3CL1/HIF1A/CEBPB/HMOX1/CSF1/JAK2/SLC7A11/DKK1/GPNMB	15
PA.Upregulated	PA	Upregulated	BP	GO:1905898	positive regulation of response to endoplasmic reticulum stress	5/334	35/18862	0.000354500989083734	0.00637147966030317	0.00464356971775956	PPP1R15A/DDIT3/XBP1/PMAIP1/HERPUD1	5
PA.Upregulated	PA	Upregulated	BP	GO:0000209	protein polyubiquitination	16/334	337/18862	0.000358355816656153	0.00641200943374045	0.00467310804145124	DTX3L/TRIM69/HERC5/UBC/NMI/RNF114/HERC6/TRIM21/UBE2L6/RNF213/TNFAIP3/PSMB9/RNF19B/TRAF1/SPSB1/IFI27	16
PA.Upregulated	PA	Upregulated	BP	GO:0051651	maintenance of location in cell	12/334	209/18862	0.000365391169951986	0.00649619486336297	0.00473446284951997	HK2/INSIG1/DDIT3/RYR1/CX3CL1/HSPA5/SP100/CXCL10/CXCL11/ERO1A/FTH1/CXCL9	12
PA.Upregulated	PA	Upregulated	BP	GO:0010821	regulation of mitochondrion organization	10/334	151/18862	0.000366302404970067	0.00649619486336297	0.00473446284951997	SREBF2/PMAIP1/HIF1A/FNIP1/BNIP3/PLAUR/SQSTM1/TNFSF10/TMEM135/PPIF	10
PA.Upregulated	PA	Upregulated	BP	GO:0010878	cholesterol storage	4/334	20/18862	0.000373839078388683	0.00660064769243101	0.00481058865072383	STARD4/SREBF2/SOAT1/ABCA1	4
PA.Upregulated	PA	Upregulated	BP	GO:0030522	intracellular receptor signaling pathway	14/334	274/18862	0.000400701759353142	0.00704391513810259	0.00513364442384565	SLC15A4/UBC/BIRC3/IRAK2/IFIH1/NFKBIA/DDX60/CREM/DDX58/TNFAIP3/RIPK2/JAK2/PIM1/DAB2	14
PA.Upregulated	PA	Upregulated	BP	GO:0032612	interleukin-1 production	9/334	126/18862	0.00041216513135588	0.00721091340117661	0.00525535368428015	IFI16/GBP5/CX3CL1/TNFAIP3/ERRFI1/RIPK2/LGALS9/JAK2/IL6	9
PA.Upregulated	PA	Upregulated	BP	GO:0043123	positive regulation of I-kappaB kinase/NF-kappaB signaling	11/334	182/18862	0.000413799920726203	0.00721091340117661	0.00525535368428015	TRIM25/BIRC3/TRIM21/MYD88/CX3CL1/HMOX1/RIPK2/BST2/LGALS9/SECTM1/TNFSF10	11
PA.Upregulated	PA	Upregulated	BP	GO:0034121	regulation of toll-like receptor signaling pathway	7/334	77/18862	0.000426370498744159	0.00736691142724069	0.00536904591096568	IRF1/SLC15A4/RSAD2/BIRC3/TNFAIP3/IFI35/OTUD4	7
PA.Upregulated	PA	Upregulated	BP	GO:1902107	positive regulation of leukocyte differentiation	10/334	154/18862	0.000428266058519731	0.00736691142724069	0.00536904591096568	XBP1/TRIB1/CSF1/RIPK2/KLF10/LGALS9/LIF/KITLG/NFKBIZ/PNP	10
PA.Upregulated	PA	Upregulated	BP	GO:1903708	positive regulation of hemopoiesis	10/334	154/18862	0.000428266058519731	0.00736691142724069	0.00536904591096568	XBP1/TRIB1/CSF1/RIPK2/KLF10/LGALS9/LIF/KITLG/NFKBIZ/PNP	10
PA.Upregulated	PA	Upregulated	BP	GO:0097006	regulation of plasma lipoprotein particle levels	8/334	101/18862	0.000430502758215539	0.00737373955097384	0.00537402228541664	LDLR/NPC1/ACSL3/SOAT1/ABCA1/LIPG/HMOX1/LIPA	8
PA.Upregulated	PA	Upregulated	BP	GO:0002822	regulation of adaptive immune response based on somatic recombination of immune receptors built from immunoglobulin superfamily domains	10/334	155/18862	0.000450762336849593	0.00766899535052066	0.00558920634985157	SLC15A4/RSAD2/TNFAIP3/CD274/RIPK2/EXOSC6/IL1R1/NFKBIZ/IL6/IL33	10
PA.Upregulated	PA	Upregulated	BP	GO:0010883	regulation of lipid storage	6/334	56/18862	0.000454188518819292	0.00766899535052066	0.00558920634985157	PLIN2/SREBF2/ABCA1/NFKBIA/NFKB1/IL6	6
PA.Upregulated	PA	Upregulated	BP	GO:0072574	hepatocyte proliferation	4/334	21/18862	0.000455394434487005	0.00766899535052066	0.00558920634985157	XBP1/TNFAIP3/CEBPB/IL6	4
PA.Upregulated	PA	Upregulated	BP	GO:0072575	epithelial cell proliferation involved in liver morphogenesis	4/334	21/18862	0.000455394434487005	0.00766899535052066	0.00558920634985157	XBP1/TNFAIP3/CEBPB/IL6	4
PA.Upregulated	PA	Upregulated	BP	GO:0032868	response to insulin	14/334	278/18862	0.000463096023318555	0.00776606218184421	0.00565994919493058	LPIN1/ATP2B1/SLC39A14/INSIG1/ATP6V1B2/ICAM1/XBP1/ERRFI1/SOCS3/TRIB3/SESN2/TNFSF10/EGR2/FABP3	14
PA.Upregulated	PA	Upregulated	BP	GO:0030856	regulation of epithelial cell differentiation	10/334	156/18862	0.000474231724582766	0.0079196698005322	0.0057718992794613	BTG1/MAFF/STAT1/CEBPB/CTSL/ERRFI1/PLAAT4/ZFP36/LIF/MAFG	10
PA.Upregulated	PA	Upregulated	BP	GO:0032651	regulation of interleukin-1 beta production	8/334	103/18862	0.000491280333978152	0.00817033850035035	0.00595458801829819	IFI16/CX3CL1/TNFAIP3/ERRFI1/RIPK2/LGALS9/JAK2/IL6	8
PA.Upregulated	PA	Upregulated	BP	GO:0030099	myeloid cell differentiation	18/334	419/18862	0.000519402055414538	0.00860232825661763	0.00626942454882707	HSPA9/DYRK3/IFI16/NFKBIA/HIF1A/STAT1/CEBPB/TRIB1/CSF1/BATF2/KLF10/CEBPG/JAK2/MYC/ZFP36/LIF/KITLG/EPAS1	18
PA.Upregulated	PA	Upregulated	BP	GO:2000106	regulation of leukocyte apoptotic process	7/334	80/18862	0.000538370663376527	0.00883491705134596	0.00643893655254886	HIF1A/CD274/LGALS9/FNIP1/SLC7A11/KITLG/IDO1	7
PA.Upregulated	PA	Upregulated	BP	GO:0032069	regulation of nuclease activity	4/334	22/18862	0.000548875834776732	0.00883491705134596	0.00643893655254886	OAS3/OAS1/OAS2/OASL	4
PA.Upregulated	PA	Upregulated	BP	GO:0032727	positive regulation of interferon-alpha production	4/334	22/18862	0.000548875834776732	0.00883491705134596	0.00643893655254886	IFIH1/DDX58/STAT1/RIPK2	4
PA.Upregulated	PA	Upregulated	BP	GO:0035458	cellular response to interferon-beta	4/334	22/18862	0.000548875834776732	0.00883491705134596	0.00643893655254886	IRF1/IFI16/PNPT1/STAT1	4
PA.Upregulated	PA	Upregulated	BP	GO:0071359	cellular response to dsRNA	4/334	22/18862	0.000548875834776732	0.00883491705134596	0.00643893655254886	IFIH1/IFIT1/DDX58/NFKB1	4
PA.Upregulated	PA	Upregulated	BP	GO:0072576	liver morphogenesis	4/334	22/18862	0.000548875834776732	0.00883491705134596	0.00643893655254886	XBP1/TNFAIP3/CEBPB/IL6	4
PA.Upregulated	PA	Upregulated	BP	GO:2000648	positive regulation of stem cell proliferation	4/334	22/18862	0.000548875834776732	0.00883491705134596	0.00643893655254886	SOX11/HMGA2/KITLG/VEGFC	4
PA.Upregulated	PA	Upregulated	BP	GO:0062207	regulation of pattern recognition receptor signaling pathway	8/334	105/18862	0.000558833078006218	0.00895921190659569	0.0065295233324937	IRF1/SLC15A4/RSAD2/BIRC3/DDX60/TNFAIP3/IFI35/OTUD4	8
PA.Upregulated	PA	Upregulated	BP	GO:1905897	regulation of response to endoplasmic reticulum stress	7/334	81/18862	0.000580501698126761	0.00926952512387274	0.00675568132649093	PPP1R15A/DNAJB9/DDIT3/XBP1/PMAIP1/HSPA5/HERPUD1	7
PA.Upregulated	PA	Upregulated	BP	GO:0036500	ATF6-mediated unfolded protein response	3/334	10/18862	0.00060205476912152	0.00946669632677818	0.00689938079283787	DDIT3/XBP1/HSPA5	3
PA.Upregulated	PA	Upregulated	BP	GO:0150172	regulation of phosphatidylcholine metabolic process	3/334	10/18862	0.00060205476912152	0.00946669632677818	0.00689938079283787	LDLR/ACSL3/FABP3	3
PA.Upregulated	PA	Upregulated	BP	GO:2000659	regulation of interleukin-1-mediated signaling pathway	3/334	10/18862	0.00060205476912152	0.00946669632677818	0.00689938079283787	OTUD4/IL1R1/IL6	3
PA.Upregulated	PA	Upregulated	BP	GO:0050670	regulation of lymphocyte proliferation	12/334	221/18862	0.00060229729623963	0.00946669632677818	0.00689938079283787	IRF1/CD276/MYD88/CEBPB/CD274/SOX11/RIPK2/LGALS9/IL6/IDO1/PNP/GPNMB	12
PA.Upregulated	PA	Upregulated	BP	GO:0006869	lipid transport	19/334	461/18862	0.000606274327843787	0.0094919824453043	0.00691780945627677	LDLR/NPC1/PLIN2/STARD4/SREBF2/ACSL3/PLSCR1/SOAT1/ABCA1/NFKBIA/SPP1/APOL6/APOL2/LIPG/SLC7A11/NFKB1/FABP3/DBI/GM2A	19
PA.Upregulated	PA	Upregulated	BP	GO:0033002	muscle cell proliferation	12/334	222/18862	0.000626826502461165	0.00977556662204026	0.00712448717726697	SOD2/HBEGF/MYD88/CX3CL1/ITGA2/STAT1/TNFAIP3/HMOX1/TRIB1/JAK2/IL6/PIM1	12
PA.Upregulated	PA	Upregulated	BP	GO:0052548	regulation of endopeptidase activity	18/334	426/18862	0.000629967315869349	0.00978646900001686	0.00713243289080964	BIRC3/IFI16/SERPINB8/PMAIP1/HERPUD1/PSMB9/RIPK2/BST2/LGALS9/JAK2/SERPING1/FNIP1/MYC/PLAUR/TNFSF10/IFI6/TNFAIP8/CSTB	18
PA.Upregulated	PA	Upregulated	BP	GO:0032649	regulation of interferon-gamma production	8/334	107/18862	0.000633707896981423	0.00980656853707159	0.00714708154490327	CD276/DDIT3/CD274/RIPK2/CEBPG/LGALS9/IL1R1/IL33	8
PA.Upregulated	PA	Upregulated	CC	GO:0000932	P-body	9/335	91/19520	2.64254e+09	0.00880697731097702	0.00792695135541791	PATL1/PAN2/TOP1/TRIM21/NOCT/XRN1/APOBEC3G/ZFP36/SQSTM1	9
PA.Upregulated	PA	Upregulated	CC	GO:0036464	cytoplasmic ribonucleoprotein granule	14/335	234/19520	5.61266e+09	0.00880697731097702	0.00792695135541791	PATL1/TRIM25/DYRK3/PAN2/TOP1/TRIM21/LARP4/NOCT/TDRD7/XRN1/APOBEC3G/ZFP36/NFKBIZ/SQSTM1	14
PA.Upregulated	PA	Upregulated	CC	GO:0035770	ribonucleoprotein granule	14/335	244/19520	8.79384e+09	0.00880697731097702	0.00792695135541791	PATL1/TRIM25/DYRK3/PAN2/TOP1/TRIM21/LARP4/NOCT/TDRD7/XRN1/APOBEC3G/ZFP36/NFKBIZ/SQSTM1	14
PA.Upregulated	PA	Upregulated	CC	GO:0031968	organelle outer membrane	13/335	220/19520	0.000116603953679393	0.00880697731097702	0.00792695135541791	LPIN1/HSPA9/HK2/PPP1R15A/ACSL3/RSAD2/UBC/PMAIP1/ITPRIP/DHCR7/BNIP3/PTGS2/IFI27	13
PA.Upregulated	PA	Upregulated	CC	GO:0019867	outer membrane	13/335	222/19520	0.000127637352333	0.00880697731097702	0.00792695135541791	LPIN1/HSPA9/HK2/PPP1R15A/ACSL3/RSAD2/UBC/PMAIP1/ITPRIP/DHCR7/BNIP3/PTGS2/IFI27	13
PA.Upregulated	PA	Upregulated	MF	GO:0003725	double-stranded RNA binding	10/336	76/18337	1.22009e+08	0.000746696334720035	0.000625457714153177	OAS3/IFIH1/DDX60/EIF2AK2/OAS1/DDX58/SUPV3L1/SLC3A2/OAS2/OASL	10
PA.Upregulated	PA	Upregulated	MF	GO:0005126	cytokine receptor binding	18/336	270/18337	2.6846e+08	0.000821488927526153	0.000688106480401163	MYD88/CX3CL1/CXCL10/STAT1/TRAF1/CXCL11/SDCBP/CSF1/JAK2/LIF/KITLG/CXCL9/TNFSF10/VEGFC/IL6/CCL8/IL33/CCL7	18
PA.Upregulated	PA	Upregulated	MF	GO:0005125	cytokine activity	16/336	235/18337	7.40129e+08	0.00150986251000658	0.00126471111519299	NAMPT/SPP1/CX3CL1/CXCL10/CXCL11/CSF1/SECTM1/LIF/KITLG/GDF15/CXCL9/TNFSF10/IL6/CCL8/IL33/CCL7	16
PA.Upregulated	PA	Upregulated	MF	GO:0016667	oxidoreductase activity acting on a sulfur group of donors	8/336	58/18337	1.00942e+09	0.00154441542003569	0.00129365378320843	SRXN1/TXNRD1/ERO1A/SESN2/GLRX/GSR/IFI30/SQOR	8
PA.Upregulated	PA	Upregulated	MF	GO:0044389	ubiquitin-like protein ligase binding	17/336	312/18337	6.78397e+07	0.00830358327040157	0.00695535784775639	DTX3L/HSPA9/UBC/MAP1LC3B/NFKBIA/UBE2L6/RALA/DDX58/HSPA5/HIF1A/STAT1/CEBPB/TRIB1/TRAF1/TRIB3/SQSTM1/EGR2	17
PA.Downregulated	PA	Downregulated	BP	GO:0007015	actin filament organization	24/342	435/18862	1.4886e+08	0.00339732939558189	0.00307086593261752	LMOD1/ACTC1/MYO1C/TPM1/SSH3/SAMD14/PPP1R9B/NOX4/RFLNA/TPM2/CCN2/TGFB3/SYNPO/FHOD1/SHROOM3/DBN1/CDC42EP1/FCHSD1/PLEKHG2/HIP1R/FSCN1/CORO1B/MICALL2/ID1	24
PA.Downregulated	PA	Downregulated	BP	GO:0032970	regulation of actin filament-based process	22/342	389/18862	2.75158e+08	0.00339732939558189	0.00307086593261752	LMOD1/MYO1C/CNN2/TPM1/DIXDC1/SSH3/NOX4/EDN1/CCN2/TGFB3/SYNPO/FHOD1/DBN1/CDC42EP1/FCHSD1/PLEKHG2/HIP1R/FSCN1/JUP/DAPK3/CORO1B/ID1	22
PA.Downregulated	PA	Downregulated	BP	GO:0051495	positive regulation of cytoskeleton organization	16/342	220/18862	2.79616e+08	0.00339732939558189	0.00307086593261752	LMOD1/MYO1C/TPM1/DCTN1/PLXNA3/NOX4/EDN1/CCN2/TGFB3/SYNPO/FHOD1/CDC42EP1/FCHSD1/HIP1R/CORO1B/ID1	16
PA.Downregulated	PA	Downregulated	BP	GO:1902905	positive regulation of supramolecular fiber organization	15/342	203/18862	4.71515e+08	0.00429668004669372	0.00388379425201107	LMOD1/MYO1C/TPM1/DCTN1/NOX4/EDN1/CCN2/TGFB3/SYNPO/FHOD1/CDC42EP1/FCHSD1/HIP1R/CORO1B/ID1	15
PA.Downregulated	PA	Downregulated	BP	GO:0032956	regulation of actin cytoskeleton organization	20/342	352/18862	7.32578e+07	0.00455278459212393	0.00411528865016184	LMOD1/MYO1C/TPM1/DIXDC1/SSH3/NOX4/EDN1/CCN2/TGFB3/SYNPO/FHOD1/DBN1/CDC42EP1/FCHSD1/PLEKHG2/HIP1R/FSCN1/DAPK3/CORO1B/ID1	20
PA.Downregulated	PA	Downregulated	BP	GO:0030239	myofibril assembly	8/342	59/18862	1.06678e+09	0.00455278459212393	0.00411528865016184	LMOD1/CSRP1/ACTC1/TPM1/EDN1/OBSL1/ANKRD1/KRT19	8
PA.Downregulated	PA	Downregulated	BP	GO:0031032	actomyosin structure organization	14/342	191/18862	1.072e+09	0.00455278459212393	0.00411528865016184	LMOD1/CSRP1/CNN1/ACTC1/CNN2/TPM1/NOX4/EDN1/CCN2/TGFB3/FHOD1/OBSL1/ANKRD1/KRT19	14
PA.Downregulated	PA	Downregulated	BP	GO:0042692	muscle cell differentiation	20/342	362/18862	1.10565e+09	0.00455278459212393	0.00411528865016184	LMOD1/ALPK2/CSRP1/ACTC1/BMP4/TPM1/EHD2/NFATC4/RARB/SMARCD3/KIT/EDN1/MAPK12/FGFR2/OBSL1/SPEG/ANKRD1/WNT5B/KRT19/DMPK	20
PA.Downregulated	PA	Downregulated	BP	GO:0090130	tissue migration	20/342	365/18862	1.24699e+09	0.00455278459212393	0.00411528865016184	TGFB2/ACTC1/BMP4/ACTA2/KANK2/EPHB4/THBS1/ANXA3/KIT/EDN1/PLEKHG5/PLK2/CARD10/RRAS/JUP/EGF/CORO1B/HSPB1/ID1/ACTG2	20
PA.Downregulated	PA	Downregulated	BP	GO:0022604	regulation of cell morphogenesis	18/342	305/18862	1.26153e+09	0.00455278459212393	0.00411528865016184	TPM1/PLXNB3/CUL7/FBLIM1/PLXNA3/KIT/PLXNB1/DLG4/LIMS2/SHROOM3/OBSL1/DBN1/CDC42EP1/PALM/PRAG1/DVL1/DAPK3/CORO1B	18
PA.Downregulated	PA	Downregulated	BP	GO:0010927	cellular component assembly involved in morphogenesis	10/342	100/18862	1.37395e+09	0.00455278459212393	0.00411528865016184	LMOD1/PHLDB1/CSRP1/ACTC1/TPM1/ERCC2/EDN1/OBSL1/ANKRD1/KRT19	10
PA.Downregulated	PA	Downregulated	BP	GO:1902903	regulation of supramolecular fiber organization	20/342	370/18862	1.51907e+09	0.00461415994489914	0.00417076619089865	LMOD1/MYO1C/TPM1/DCTN1/SSH3/NOX4/EDN1/CCN2/TGFB3/SYNPO/FHOD1/DBN1/CDC42EP1/FCHSD1/PLEKHG2/HIP1R/DAPK3/CORO1B/EMILIN1/ID1	20
PA.Downregulated	PA	Downregulated	BP	GO:0001667	ameboidal-type cell migration	23/342	473/18862	1.93389e+09	0.0053881887585878	0.00487041536766438	ANXA6/TGFB2/BMP4/KANK2/EPHB4/THBS1/ANXA3/KIT/EDN1/PLEKHG5/PRR5L/PLK2/CARD10/LRP5/SYDE1/RRAS/JUP/EGF/CORO1B/HSPB1/SEMA3F/ID1/LAMA5	23
PA.Downregulated	PA	Downregulated	BP	GO:0033687	osteoblast proliferation	6/342	32/18862	2.06954e+09	0.0053881887585878	0.00487041536766438	MUS81/PLXNB1/MN1/FGFR2/LRP5/CTHRC1	6
PA.Downregulated	PA	Downregulated	BP	GO:0045216	cell-cell junction organization	14/342	209/18862	2.94708e+09	0.0071613950163209	0.00647322688645858	TGFB2/MYO1C/FZD5/CDH11/ZNF703/TGFB3/LIMS2/TLN2/FSCN1/JUP/MICALL2/KIFC3/NLGN2/CDH6	14
PA.Downregulated	PA	Downregulated	BP	GO:1902287	semaphorin-plexin signaling pathway involved in axon guidance	4/342	11/18862	3.16905e+09	0.00721949157689292	0.00652574070772503	PLXNB3/PLXNA3/PLXNB1/SEMA3F	4
PA.Downregulated	PA	Downregulated	BP	GO:0110053	regulation of actin filament organization	16/342	273/18862	4.15487e+09	0.00890852050054596	0.00805246384137141	LMOD1/MYO1C/TPM1/SSH3/NOX4/CCN2/TGFB3/SYNPO/FHOD1/DBN1/CDC42EP1/FCHSD1/PLEKHG2/HIP1R/CORO1B/ID1	16
PA.Downregulated	PA	Downregulated	CC	GO:0032432	actin filament bundle	13/351	73/19520	53766.6	1.40871e+07	1.23628e+07	CNN2/TPM1/FBLIM1/PDLIM7/NOX4/RFLNA/SYNPO/FHOD1/PDLIM2/MYL9/FSCN1/CORO1B/MICALL2	13
PA.Downregulated	PA	Downregulated	CC	GO:0042641	actomyosin	13/351	74/19520	6417.82	1.40871e+07	1.23628e+07	CNN2/TPM1/FBLIM1/PDLIM7/NOX4/SYNPO/FHOD1/PDLIM2/DBN1/MYL9/FSCN1/CORO1B/MICALL2	13
PA.Downregulated	PA	Downregulated	CC	GO:0001725	stress fiber	12/351	64/19520	134452	1.47561e+07	1.29499e+07	CNN2/TPM1/FBLIM1/PDLIM7/NOX4/SYNPO/FHOD1/PDLIM2/MYL9/FSCN1/CORO1B/MICALL2	12
PA.Downregulated	PA	Downregulated	CC	GO:0097517	contractile actin filament bundle	12/351	64/19520	134452	1.47561e+07	1.29499e+07	CNN2/TPM1/FBLIM1/PDLIM7/NOX4/SYNPO/FHOD1/PDLIM2/MYL9/FSCN1/CORO1B/MICALL2	12
PA.Downregulated	PA	Downregulated	CC	GO:0005925	focal adhesion	25/351	416/19520	1.58754e+07	1.39386e+07	1.22324e+09	NEXN/ANXA6/CSRP1/TGFB1I1/CNN1/ACTC1/CNN2/TNS2/DIXDC1/FBLIM1/PDLIM7/THY1/NOX4/LIMS2/LMO7/FZD2/CDC42EP1/CD151/TLN2/RRAS/PRAG1/JUP/CORO1B/HSPB1/SLC9A3R2	25
PA.Downregulated	PA	Downregulated	CC	GO:0030055	cell-substrate junction	25/351	423/19520	2.17607e+07	1.59216e+09	1.39727e+09	NEXN/ANXA6/CSRP1/TGFB1I1/CNN1/ACTC1/CNN2/TNS2/DIXDC1/FBLIM1/PDLIM7/THY1/NOX4/LIMS2/LMO7/FZD2/CDC42EP1/CD151/TLN2/RRAS/PRAG1/JUP/CORO1B/HSPB1/SLC9A3R2	25
PA.Downregulated	PA	Downregulated	CC	GO:0030017	sarcomere	16/351	203/19520	8.77752e+07	5.04436e+08	4.42689e+09	NEXN/LMOD1/CSRP1/ACTC1/ARHGEF25/TPM1/PDLIM7/TPM2/SYNPO/STUB1/PDLIM2/OBSL1/MYL9/JUP/ANKRD1/KRT19	16
PA.Downregulated	PA	Downregulated	CC	GO:0005884	actin filament	12/351	113/19520	9.19245e+07	5.04436e+08	4.42689e+09	LMOD1/ACTC1/MYO1C/TPM1/PDLIM7/TPM2/EHBP1L1/PDLIM2/DBN1/SMTN/DAPK3/CORO1B	12
PA.Downregulated	PA	Downregulated	CC	GO:0043292	contractile fiber	17/351	231/19520	1.04349e+08	5.08992e+09	4.46688e+09	NEXN/LMOD1/CSRP1/ACTC1/ARHGEF25/TPM1/ACTA2/PDLIM7/TPM2/SYNPO/STUB1/PDLIM2/OBSL1/MYL9/JUP/ANKRD1/KRT19	17
PA.Downregulated	PA	Downregulated	CC	GO:0030016	myofibril	16/351	224/19520	3.19653e+08	0.000140327619597865	0.000123150482610763	NEXN/LMOD1/CSRP1/ACTC1/ARHGEF25/TPM1/PDLIM7/TPM2/SYNPO/STUB1/PDLIM2/OBSL1/MYL9/JUP/ANKRD1/KRT19	16
PA.Downregulated	PA	Downregulated	CC	GO:0031674	I band	12/351	134/19520	5.59407e+08	0.000223254201996135	0.000195926238893623	NEXN/CSRP1/ACTC1/PDLIM7/SYNPO/STUB1/PDLIM2/OBSL1/MYL9/JUP/ANKRD1/KRT19	12
PA.Downregulated	PA	Downregulated	CC	GO:0031252	cell leading edge	20/351	411/19520	6.01227e+09	0.00219948723590995	0.0019302537545691	ACTC1/MYO1C/TPM1/ACTA2/PPP1R9B/PDLIM7/THY1/EPS8L2/MTSS2/FAM89B/PLEKHG5/DBN1/HIP1R/TLN2/FSCN1/PALM/CORO1B/ACTG2/ITSN1/GABRE	20
PA.Downregulated	PA	Downregulated	CC	GO:0030018	Z disc	10/351	122/19520	7.20643e+09	0.0023033173596499	0.00202137430435647	NEXN/CSRP1/PDLIM7/SYNPO/STUB1/PDLIM2/OBSL1/MYL9/JUP/KRT19	10
PA.Downregulated	PA	Downregulated	CC	GO:0005911	cell-cell junction	22/351	485/19520	7.34543e+09	0.0023033173596499	0.00202137430435647	NEXN/CNN2/FZD5/PPP1R9B/PDLIM7/KIT/CDH11/SYNPO/LIMS2/FHOD1/PDLIM2/SHROOM3/OBSL1/PLEKHG5/DBN1/CDC42EP1/TNK2/FSCN1/JUP/MICALL2/KIFC3/CDH6	22
PA.Downregulated	PA	Downregulated	CC	GO:0005938	cell cortex	16/351	301/19520	0.000119703107953199	0.0035033109594303	0.00307447982532428	PHLDB1/DCTN1/PPP1R9B/DLG4/CCN2/MTSS2/FGFR2/SHROOM3/DBN1/FCHSD1/HIP1R/LLGL1/FSCN1/CRIP2/GPSM1/KRT19	16
PA.Downregulated	PA	Downregulated	CC	GO:0031941	filamentous actin	5/351	32/19520	0.000246776239260648	0.00677092306471402	0.00594211207693401	MYO1C/PDLIM7/EHBP1L1/PDLIM2/SMTN	5
PA.Downregulated	PA	Downregulated	CC	GO:0005912	adherens junction	11/351	172/19520	0.000291641452841737	0.0075312116351484	0.00660933571145981	NEXN/PPP1R9B/PDLIM7/CDH11/PDLIM2/SHROOM3/CDC42EP1/TNK2/JUP/KIFC3/CDH6	11
PA.Downregulated	PA	Downregulated	MF	GO:0003779	actin binding	26/349	439/18337	3.48611e+07	0.000204634709082875	0.000201460513380253	NEXN/LMOD1/ANXA6/CNN1/MYO1C/CNN2/TPM1/DIXDC1/SSH3/SAMD14/PPP1R9B/PDLIM7/TPM2/EPS8L2/SYNPO/FHOD1/PDLIM2/MTSS2/SHROOM3/DBN1/HIP1R/TLN2/FSCN1/SMTN/CORO1B/MICALL2	26
PA.Downregulated	PA	Downregulated	MF	GO:0051015	actin filament binding	15/349	208/18337	1.12531e+09	0.00253496070363516	0.00249563960601758	NEXN/ANXA6/MYO1C/TPM1/SAMD14/PPP1R9B/TPM2/FHOD1/SHROOM3/DBN1/HIP1R/TLN2/FSCN1/CORO1B/MICALL2	15
PA.Downregulated	PA	Downregulated	MF	GO:0008307	structural constituent of muscle	7/349	42/18337	1.29555e+09	0.00253496070363516	0.00249563960601758	NEXN/CSRP1/TPM1/TPM2/MYL9/SMTN/KRT19	7
PA.Downregulated	PA	Downregulated	MF	GO:0008022	protein C-terminus binding	13/349	185/18337	5.64169e+09	0.00827917640563191	0.00815075378228624	PIAS3/ERBB2/MYO1C/TAX1BP3/ERCC2/PPP1R9B/DLG4/CCN2/SIPA1/DAPK3/BCAM/ID1/SLC9A3R2	13
