# Supplementary material for: Palmitic Acid Upregulates Type I Interferon–Mediated Antiviral Response and Cholesterol Biosynthesis in Human Astrocytes
Source: Mol Neurobiol. 2023 May 15;60(8):4842–54. doi: 10.1007/s12035-023-03366-z (PMC10293381; doi:10.1007/s12035-023-03366-z)
Supplement: Supplementary file 7 — Supplementary Table 6 (XLSX 78 KB) [file 12035_2023_3366_MOESM7_ESM.xlsx]

## Sheet: Module_1
Functional enrichment analyses of gene clustering module 1
ID	Description	GeneRatio	BgRatio	pvalue	p.adjust	qvalue	geneID	Count
GO:0060337	type I interferon signaling pathway	25/26	95/18862	2.92638e-44	1.12565e-41	7.35092e-43	STAT1/MX2/IFIT2/OAS1/IFITM1/IFIT3/OAS3/IFI35/IRF2/IRF9/IFI6/XAF1/SAMHD1/MX1/RSAD2/IRF1/PSMB8/IFIT1/IFITM3/GBP2/BST2/OAS2/IFI27/ADAR/OASL	25
GO:0071357	cellular response to type I interferon	25/26	96/18862	3.95659e-44	1.12565e-41	7.35092e-43	STAT1/MX2/IFIT2/OAS1/IFITM1/IFIT3/OAS3/IFI35/IRF2/IRF9/IFI6/XAF1/SAMHD1/MX1/RSAD2/IRF1/PSMB8/IFIT1/IFITM3/GBP2/BST2/OAS2/IFI27/ADAR/OASL	25
GO:0034340	response to type I interferon	25/26	101/18862	1.69591e-43	3.21657e-41	2.10054e-41	STAT1/MX2/IFIT2/OAS1/IFITM1/IFIT3/OAS3/IFI35/IRF2/IRF9/IFI6/XAF1/SAMHD1/MX1/RSAD2/IRF1/PSMB8/IFIT1/IFITM3/GBP2/BST2/OAS2/IFI27/ADAR/OASL	25
GO:0051607	defense response to virus	22/26	260/18862	6.73555e-24	7.66506e-22	5.00558e-22	STAT1/MX2/IFIT2/OAS1/IFITM1/IFIT3/OAS3/IRF2/IRF9/IFI6/SAMHD1/MX1/RSAD2/IRF1/IFIT1/IFITM3/IFIT5/BST2/OAS2/IFI27/ADAR/OASL	22
GO:0140546	defense response to symbiont	22/26	260/18862	6.73555e-24	7.66506e-22	5.00558e-22	STAT1/MX2/IFIT2/OAS1/IFITM1/IFIT3/OAS3/IRF2/IRF9/IFI6/SAMHD1/MX1/RSAD2/IRF1/IFIT1/IFITM3/IFIT5/BST2/OAS2/IFI27/ADAR/OASL	22
GO:0009615	response to virus	22/26	359/18862	1.03259e-20	9.79241e-19	6.39482e-19	STAT1/MX2/IFIT2/OAS1/IFITM1/IFIT3/OAS3/IRF2/IRF9/IFI6/SAMHD1/MX1/RSAD2/IRF1/IFIT1/IFITM3/IFIT5/BST2/OAS2/IFI27/ADAR/OASL	22
GO:0045069	regulation of viral genome replication	12/26	83/18862	2.11155e-08	1.71639e-07	1.12087e-06	OAS1/IFITM1/OAS3/MX1/RSAD2/IFIT1/IFITM3/IFIT5/BST2/OAS2/ADAR/OASL	12
GO:0045071	negative regulation of viral genome replication	11/26	54/18862	2.66869e-08	1.8981e-06	1.23953e-07	OAS1/IFITM1/OAS3/MX1/RSAD2/IFIT1/IFITM3/IFIT5/BST2/OAS2/OASL	11
GO:0019079	viral genome replication	13/26	129/18862	3.7154e-08	2.34896e-07	1.53396e-06	OAS1/IFITM1/OAS3/MX1/RSAD2/IFIT1/IFITM3/IFIT5/BST2/OAS2/IFI27/ADAR/OASL	13
GO:0048525	negative regulation of viral process	12/26	89/18862	5.154e-08	2.93263e-06	1.91512e-06	STAT1/OAS1/IFITM1/OAS3/MX1/RSAD2/IFIT1/IFITM3/IFIT5/BST2/OAS2/OASL	12
GO:0050792	regulation of viral process	13/26	186/18862	5.07238e-06	0.00026238	0.000171344	STAT1/OAS1/IFITM1/OAS3/MX1/RSAD2/IFIT1/IFITM3/IFIT5/BST2/OAS2/ADAR/OASL	13
GO:0043903	regulation of biological process involved in symbiotic interaction	13/26	197/18862	1.08931e-05	0.000516517	0.000337305	STAT1/OAS1/IFITM1/OAS3/MX1/RSAD2/IFIT1/IFITM3/IFIT5/BST2/OAS2/ADAR/OASL	13
GO:1903900	regulation of viral life cycle	12/26	148/18862	3.04059e-05	0.00133084	0.000869093	OAS1/IFITM1/OAS3/MX1/RSAD2/IFIT1/IFITM3/IFIT5/BST2/OAS2/ADAR/OASL	12
GO:0034341	response to interferon-gamma	12/26	197/18862	0.00102138	0.0415119	0.00271088	STAT1/OAS1/IFITM1/OAS3/IRF2/IRF9/IRF1/IFITM3/GBP2/BST2/OAS2/OASL	12
GO:0019058	viral life cycle	13/26	348/18862	0.0192435	0.729971	0.476699	OAS1/IFITM1/OAS3/MX1/RSAD2/IFIT1/IFITM3/IFIT5/BST2/OAS2/IFI27/ADAR/OASL	13
GO:0035455	response to interferon-alpha	7/26	21/18862	0.0448781	1.59598	1.04223	MX2/IFIT2/IFITM1/IFIT3/IFITM3/BST2/ADAR	7
GO:0060333	interferon-gamma-mediated signaling pathway	9/26	91/18862	0.275625	9.22532	6.02449	STAT1/OAS1/OAS3/IRF2/IRF9/IRF1/GBP2/OAS2/OASL	9
GO:0071346	cellular response to interferon-gamma	9/26	177/18862	125.277	3960.16	2586.14	STAT1/OAS1/OAS3/IRF2/IRF9/IRF1/GBP2/OAS2/OASL	9
GO:0035456	response to interferon-beta	6/26	31/18862	265.142	7940.3	5185.32	STAT1/IFITM1/XAF1/IRF1/IFITM3/BST2	6
GO:0032069	regulation of nuclease activity	4/26	22/18862	2.03964e+06	5.80279e+07	3.78944e+07	OAS1/OAS3/OAS2/OASL	4
GO:0002831	regulation of response to biotic stimulus	7/26	420/18862	1.17784e+08	3.19139e+09	2.0841e+09	STAT1/IFI35/SAMHD1/IRF1/PSMB8/IFIT1/ADAR	7
GO:0045088	regulation of innate immune response	6/26	315/18862	3.59313e+08	9.29314e+09	6.06878e+07	STAT1/IFI35/SAMHD1/IRF1/PSMB8/ADAR	6
GO:1903901	negative regulation of viral life cycle	3/26	24/18862	4.61633e+08	0.000114203934922082	7.45796e+09	IFITM1/IFITM3/BST2	3
GO:0035457	cellular response to interferon-alpha	2/26	11/18862	9.97257e+09	0.00226975716157555	0.00148223897518485	IFIT2/IFIT3	2
GO:0070142	synaptic vesicle budding	2/26	11/18862	9.97257e+09	0.00226975716157555	0.00148223897518485	MX2/MX1	2
GO:0034121	regulation of toll-like receptor signaling pathway	3/26	77/18862	0.000158948346689764	0.00347852343332599	0.00227160997495898	IFI35/RSAD2/IRF1	3
GO:0060339	negative regulation of type I interferon-mediated signaling pathway	2/26	15/18862	0.000189740659722976	0.00385580126365619	0.00251798695045904	SAMHD1/ADAR	2
GO:0090148	membrane fission	2/26	15/18862	0.000189740659722976	0.00385580126365619	0.00251798695045904	MX2/MX1	2
GO:0002566	somatic diversification of immune receptors via somatic mutation	2/26	16/18862	0.0002166626644416	0.0042510708988714	0.00277611326852577	SAMHD1/ADAR	2
GO:0098884	postsynaptic neurotransmitter receptor internalization	2/26	18/18862	0.000275776840149746	0.00506183942081308	0.00330557638617522	MX2/MX1	2
GO:0140239	postsynaptic endocytosis	2/26	18/18862	0.000275776840149746	0.00506183942081308	0.00330557638617522	MX2/MX1	2
GO:0046597	negative regulation of viral entry into host cell	2/26	20/18862	0.000341887786684453	0.00607919220698293	0.00396994699669776	IFITM1/IFITM3	2
GO:0062207	regulation of pattern recognition receptor signaling pathway	3/26	105/18862	0.000397046628015804	0.0068460464042725	0.00447073236649374	IFI35/RSAD2/IRF1	3
GO:0035458	cellular response to interferon-beta	2/26	22/18862	0.00041495947912852	0.00694446893012141	0.00453500607220952	STAT1/IRF1	2
GO:0099590	neurotransmitter receptor internalization	2/26	25/18862	0.000537539937450223	0.00873886355454791	0.00570681497503545	MX2/MX1	2
GO:0034123	positive regulation of toll-like receptor signaling pathway	2/26	27/18862	0.000627856753129073	0.0099236247925123	0.00648050976182932	IFI35/RSAD2	2
GO:0045070	positive regulation of viral genome replication	2/26	31/18862	0.000828962046406793	0.0127480920109585	0.00832499580032996	IFIT1/ADAR	2
GO:0060338	regulation of type I interferon-mediated signaling pathway	2/26	35/18862	0.00105712732347954	0.0158290907121015	0.010337006791919	SAMHD1/ADAR	2
GO:0002224	toll-like receptor signaling pathway	3/26	157/18862	0.00127798095728885	0.0186454144794194	0.0121761748427251	IFI35/RSAD2/IRF1	3
GO:0046596	regulation of viral entry into host cell	2/26	41/18862	0.00144949889677967	0.0206016751837157	0.0134536885391761	IFITM1/IFITM3	2
GO:0000266	mitochondrial fission	2/26	42/18862	0.00152068604168025	0.0206016751837157	0.0134536885391761	MX2/MX1	2
GO:0062208	positive regulation of pattern recognition receptor signaling pathway	2/26	42/18862	0.00152068604168025	0.0206016751837157	0.0134536885391761	IFI35/RSAD2	2
GO:0048489	synaptic vesicle transport	2/26	43/18862	0.00159351646361482	0.0210862992510892	0.0137701667480057	MX2/MX1	2
GO:0001959	regulation of cytokine-mediated signaling pathway	3/26	177/18862	0.00180206515492332	0.023035956299167	0.015043368002231	STAT1/SAMHD1/ADAR	3
GO:0099637	neurotransmitter receptor transport	2/26	46/18862	0.00182182431188491	0.023035956299167	0.015043368002231	MX2/MX1	2
GO:0052372	modulation by symbiont of entry into host	2/26	48/18862	0.00198216708913066	0.0245185450807684	0.0160115556627717	IFITM1/IFITM3	2
GO:0002683	negative regulation of immune system process	4/26	403/18862	0.00211471177788271	0.0256015106726651	0.0167187739662396	SAMHD1/IRF1/BST2/ADAR	4
GO:0060759	regulation of response to cytokine stimulus	3/26	189/18862	0.00217248266708867	0.0257529716161136	0.0168176838044364	STAT1/SAMHD1/ADAR	3
GO:0097479	synaptic vesicle localization	2/26	54/18862	0.00250187985695935	0.029052441604283	0.01897236497329	MX2/MX1	2
GO:0002221	pattern recognition receptor signaling pathway	3/26	208/18862	0.00285020112267811	0.0324352887760769	0.0211814946590605	IFI35/RSAD2/IRF1	3
GO:0048488	synaptic vesicle endocytosis	2/26	59/18862	0.00297879463929539	0.0325948874953668	0.0212857187787707	MX2/MX1	2
GO:0140238	presynaptic endocytosis	2/26	59/18862	0.00297879463929539	0.0325948874953668	0.0212857187787707	MX2/MX1	2
GO:0099072	regulation of postsynaptic membrane neurotransmitter receptor levels	2/26	60/18862	0.00307890751342567	0.0330546863233813	0.021585985148744	MX2/MX1	2
GO:0051701	biological process involved in interaction with host	3/26	219/18862	0.00329596443997682	0.0347296993767927	0.0226798332809321	IFITM1/IFIT1/IFITM3	3
GO:0002697	regulation of immune effector process	4/26	465/18862	0.00354439539469855	0.0364193687827052	0.0237832525766255	STAT1/RSAD2/IFIT1/BST2	4
GO:0045824	negative regulation of innate immune response	2/26	65/18862	0.00360289168112411	0.0364193687827052	0.0237832525766255	SAMHD1/ADAR	2
GO:0044766	multi-organism transport	2/26	66/18862	0.00371234339085571	0.0364193687827052	0.0237832525766255	IFIT1/BST2	2
GO:1902579	multi-organism localization	2/26	66/18862	0.00371234339085571	0.0364193687827052	0.0237832525766255	IFIT1/BST2	2
GO:0050688	regulation of defense response to virus	2/26	69/18862	0.00404993383454011	0.0390578364720902	0.0255062737483079	STAT1/IFIT1	2
GO:0098586	cellular response to virus	2/26	71/18862	0.00428264908292647	0.040613788803086	0.0265223706363692	IFI6/ADAR	2
GO:0036465	synaptic vesicle recycling	2/26	72/18862	0.00440129089029448	0.0409511913310764	0.0267427075013781	MX2/MX1	2
GO:0043122	regulation of I-kappaB kinase/NF-kappaB signaling	3/26	244/18862	0.00446216847544242	0.0409511913310764	0.0267427075013781	STAT1/IFIT5/BST2	3
GO:0002200	somatic diversification of immune receptors	2/26	75/18862	0.00476630404097488	0.0430480476081699	0.0281120355298936	SAMHD1/ADAR	2
GO:0001960	negative regulation of cytokine-mediated signaling pathway	2/26	76/18862	0.00489099076623359	0.0434839647810455	0.0283967062579023	SAMHD1/ADAR	2
GO:0032481	positive regulation of type I interferon production	2/26	77/18862	0.00501717856408809	0.0439196092764019	0.0286811989169732	STAT1/IRF1	2
GO:0060761	negative regulation of response to cytokine stimulus	2/26	81/18862	0.00553685964322545	0.0477344414696254	0.0311724314841879	SAMHD1/ADAR	2
GO:0002718	regulation of cytokine production involved in immune response	2/26	84/18862	0.00594218413647323	0.0504642205022876	0.0329550824850754	RSAD2/BST2	2
GO:0007249	I-kappaB kinase/NF-kappaB signaling	3/26	282/18862	0.00666546052097419	0.055774221124034	0.0364227177074905	STAT1/IFIT5/BST2	3
GO:0002440	production of molecular mediator of immune response	3/26	286/18862	0.00692892620274483	0.0564055180723854	0.0368349789650394	SAMHD1/RSAD2/BST2	3
GO:0048524	positive regulation of viral process	2/26	91/18862	0.00693916742542527	0.0564055180723854	0.0368349789650394	IFIT1/ADAR	2
GO:0002367	cytokine production involved in immune response	2/26	93/18862	0.0072370494201259	0.0579983256345301	0.0378751437406144	RSAD2/BST2	2
GO:0071356	cellular response to tumor necrosis factor	3/26	296/18862	0.00761462396369649	0.059975813381692	0.0391665195148224	STAT1/PSMB8/GBP2	3
GO:0032091	negative regulation of protein binding	2/26	96/18862	0.00769461226162305	0.059975813381692	0.0391665195148224	IFIT2/IFIT1	2
GO:0002832	negative regulation of response to biotic stimulus	2/26	100/18862	0.00832457956708052	0.0640092672117407	0.0418005204435195	SAMHD1/ADAR	2
GO:0046822	regulation of nucleocytoplasmic transport	2/26	103/18862	0.00881183161863338	0.0668524292133652	0.0436572148965275	MX2/IFI27	2
GO:0034612	response to tumor necrosis factor	3/26	320/18862	0.00942065234276172	0.0700609320619815	0.0457524910144843	STAT1/PSMB8/GBP2	3
GO:0046632	alpha-beta T cell differentiation	2/26	107/18862	0.00948100486603265	0.0700609320619815	0.0457524910144843	RSAD2/IRF1	2
GO:0006900	vesicle budding from membrane	2/26	109/18862	0.00982388118858471	0.0716639537987782	0.0467993260400864	MX2/MX1	2
GO:0031623	receptor internalization	2/26	111/18862	0.0101722432455654	0.0732659038826168	0.0478454612349713	MX2/MX1	2
GO:0030218	erythrocyte differentiation	2/26	115/18862	0.0108853030587136	0.0774217180051007	0.0505593681542883	STAT1/ADAR	2
GO:0008637	apoptotic mitochondrial changes	2/26	118/18862	0.0114342726697157	0.08032223640825	0.052453518549833	IFIT2/IFI6	2
GO:0034101	erythrocyte homeostasis	2/26	121/18862	0.0119952793889961	0.0832355362480338	0.0543560157165034	STAT1/ADAR	2
GO:0032479	regulation of type I interferon production	2/26	128/18862	0.013350540957029	0.0906588193404925	0.0592037059054553	STAT1/IRF1	2
GO:0032606	type I interferon production	2/26	129/18862	0.0135493807127114	0.0906588193404925	0.0592037059054553	STAT1/IRF1	2
GO:0071104	response to interleukin-9	1/26	10/18862	0.0137023874574382	0.0906588193404925	0.0592037059054553	STAT1	1
GO:0072203	cell proliferation involved in metanephros development	1/26	10/18862	0.0137023874574382	0.0906588193404925	0.0592037059054553	STAT1	1
GO:0034145	positive regulation of toll-like receptor 4 signaling pathway	1/26	11/18862	0.0150626536321736	0.0941829661176571	0.0615051096837165	IFI35	1
GO:0034163	regulation of toll-like receptor 9 signaling pathway	1/26	11/18862	0.0150626536321736	0.0941829661176571	0.0615051096837165	RSAD2	1
GO:0070106	interleukin-27-mediated signaling pathway	1/26	11/18862	0.0150626536321736	0.0941829661176571	0.0615051096837165	STAT1	1
GO:0070757	interleukin-35-mediated signaling pathway	1/26	11/18862	0.0150626536321736	0.0941829661176571	0.0615051096837165	STAT1	1
GO:2000551	regulation of T-helper 2 cell cytokine production	1/26	11/18862	0.0150626536321736	0.0941829661176571	0.0615051096837165	RSAD2	1
GO:0046718	viral entry into host cell	2/26	140/18862	0.0158213978281412	0.0973293219866768	0.0635598014268743	IFITM1/IFITM3	2
GO:0002730	regulation of dendritic cell cytokine production	1/26	12/18862	0.016421115836065	0.0973293219866768	0.0635598014268743	BST2	1
GO:0003337	mesenchymal to epithelial transition involved in metanephros morphogenesis	1/26	12/18862	0.016421115836065	0.0973293219866768	0.0635598014268743	STAT1	1
GO:0034154	toll-like receptor 7 signaling pathway	1/26	12/18862	0.016421115836065	0.0973293219866768	0.0635598014268743	RSAD2	1
GO:0051095	regulation of helicase activity	1/26	12/18862	0.016421115836065	0.0973293219866768	0.0635598014268743	IFIT1	1
GO:0002262	myeloid cell homeostasis	2/26	145/18862	0.0169046937695505	0.0991625851017961	0.0647569929533513	STAT1/ADAR	2
GO:0002700	regulation of production of molecular mediator of immune response	2/26	146/18862	0.0171250839894327	0.0992606704606967	0.0648210464760447	RSAD2/BST2	2
GO:0002371	dendritic cell cytokine production	1/26	13/18862	0.0177777763659464	0.0992606704606967	0.0648210464760447	BST2	1
GO:0035745	T-helper 2 cell cytokine production	1/26	13/18862	0.0177777763659464	0.0992606704606967	0.0648210464760447	RSAD2	1
GO:0072182	regulation of nephron tubule epithelial cell differentiation	1/26	13/18862	0.0177777763659464	0.0992606704606967	0.0648210464760447	STAT1	1
GO:0046631	alpha-beta T cell activation	2/26	149/18862	0.0177936527012145	0.0992606704606967	0.0648210464760447	RSAD2/IRF1	2
GO:0050777	negative regulation of immune response	2/26	150/18862	0.0180189631584523	0.0995416508462073	0.0650045375057094	SAMHD1/ADAR	2
GO:0044409	entry into host	2/26	153/18862	0.0187022078300654	0.100072064755753	0.0653509182476752	IFITM1/IFITM3	2
GO:0009143	nucleoside triphosphate catabolic process	1/26	14/18862	0.0191326375158474	0.100072064755753	0.0653509182476752	SAMHD1	1
GO:0009151	purine deoxyribonucleotide metabolic process	1/26	14/18862	0.0191326375158474	0.100072064755753	0.0653509182476752	SAMHD1	1
GO:0043374	CD8-positive, alpha-beta T cell differentiation	1/26	14/18862	0.0191326375158474	0.100072064755753	0.0653509182476752	IRF1	1
GO:0051100	negative regulation of binding	2/26	159/18862	0.020101291674479	0.100072064755753	0.0653509182476752	IFIT2/IFIT1	2
GO:0052548	regulation of endopeptidase activity	3/26	426/18862	0.0202351110537205	0.100072064755753	0.0653509182476752	IFI6/PSMB8/BST2	3
GO:0016446	somatic hypermutation of immunoglobulin genes	1/26	15/18862	0.0204857015769995	0.100072064755753	0.0653509182476752	SAMHD1	1
GO:0031054	pre-miRNA processing	1/26	15/18862	0.0204857015769995	0.100072064755753	0.0653509182476752	ADAR	1
GO:0032897	negative regulation of viral transcription	1/26	15/18862	0.0204857015769995	0.100072064755753	0.0653509182476752	IFITM3	1
GO:0061484	hematopoietic stem cell homeostasis	1/26	15/18862	0.0204857015769995	0.100072064755753	0.0653509182476752	ADAR	1
GO:0072075	metanephric mesenchyme development	1/26	15/18862	0.0204857015769995	0.100072064755753	0.0653509182476752	STAT1	1
GO:0072160	nephron tubule epithelial cell differentiation	1/26	15/18862	0.0204857015769995	0.100072064755753	0.0653509182476752	STAT1	1
GO:0072283	metanephric renal vesicle morphogenesis	1/26	15/18862	0.0204857015769995	0.100072064755753	0.0653509182476752	STAT1	1
GO:0002244	hematopoietic progenitor cell differentiation	2/26	161/18862	0.0205772083944167	0.100072064755753	0.0653509182476752	PSMB8/ADAR	2
GO:0001819	positive regulation of cytokine production	3/26	437/18862	0.0216307019844928	0.100861223178577	0.0658662691370596	STAT1/RSAD2/IRF1	3
GO:0002830	positive regulation of type 2 immune response	1/26	16/18862	0.0218369708378362	0.100861223178577	0.0658662691370596	RSAD2	1
GO:0009200	deoxyribonucleoside triphosphate metabolic process	1/26	16/18862	0.0218369708378362	0.100861223178577	0.0658662691370596	SAMHD1	1
GO:0043112	receptor metabolic process	2/26	168/18862	0.0222799974670191	0.100861223178577	0.0658662691370596	MX2/MX1	2
GO:0002819	regulation of adaptive immune response	2/26	170/18862	0.022776990022837	0.100861223178577	0.0658662691370596	RSAD2/IRF1	2
GO:0016246	RNA interference	1/26	17/18862	0.0231864475840008	0.100861223178577	0.0658662691370596	ADAR	1
GO:0061025	membrane fusion	2/26	172/18862	0.0232785910431226	0.100861223178577	0.0658662691370596	MX2/MX1	2
GO:0033209	tumor necrosis factor-mediated signaling pathway	2/26	174/18862	0.0237847734621158	0.100861223178577	0.0658662691370596	STAT1/PSMB8	2
GO:0052547	regulation of peptidase activity	3/26	455/18862	0.0240270272710878	0.100861223178577	0.0658662691370596	IFI6/PSMB8/BST2	3
GO:0052126	movement in host environment	2/26	175/18862	0.0240395742665415	0.100861223178577	0.0658662691370596	IFITM1/IFITM3	2
GO:0051346	negative regulation of hydrolase activity	3/26	456/18862	0.0241642612375048	0.100861223178577	0.0658662691370596	IFI6/IFIT1/BST2	3
GO:0002281	macrophage activation involved in immune response	1/26	18/18862	0.024534134098345	0.100861223178577	0.0658662691370596	IFI35	1
GO:0007221	positive regulation of transcription of Notch receptor target	1/26	18/18862	0.024534134098345	0.100861223178577	0.0658662691370596	STAT1	1
GO:0032780	negative regulation of ATPase activity	1/26	18/18862	0.024534134098345	0.100861223178577	0.0658662691370596	IFIT1	1
GO:0035743	CD4-positive, alpha-beta T cell cytokine production	1/26	18/18862	0.024534134098345	0.100861223178577	0.0658662691370596	RSAD2	1
GO:0071360	cellular response to exogenous dsRNA	1/26	18/18862	0.024534134098345	0.100861223178577	0.0658662691370596	IFIT1	1
GO:0072077	renal vesicle morphogenesis	1/26	18/18862	0.024534134098345	0.100861223178577	0.0658662691370596	STAT1	1
GO:2000696	regulation of epithelial cell differentiation involved in kidney development	1/26	18/18862	0.024534134098345	0.100861223178577	0.0658662691370596	STAT1	1
GO:0099504	synaptic vesicle cycle	2/26	177/18862	0.0245525782628412	0.100861223178577	0.0658662691370596	MX2/MX1	2
GO:0071347	cellular response to interleukin-1	2/26	180/18862	0.0253305400126773	0.100861223178577	0.0658662691370596	PSMB8/GBP2	2
GO:0043123	positive regulation of I-kappaB kinase/NF-kappaB signaling	2/26	182/18862	0.0258547794451549	0.100861223178577	0.0658662691370596	IFIT5/BST2	2
GO:0044827	modulation by host of viral genome replication	1/26	19/18862	0.0258800326609353	0.100861223178577	0.0658662691370596	IFI27	1
GO:0051900	regulation of mitochondrial depolarization	1/26	19/18862	0.0258800326609353	0.100861223178577	0.0658662691370596	IFI6	1
GO:0060216	definitive hemopoiesis	1/26	19/18862	0.0258800326609353	0.100861223178577	0.0658662691370596	ADAR	1
GO:0060231	mesenchymal to epithelial transition	1/26	19/18862	0.0258800326609353	0.100861223178577	0.0658662691370596	STAT1	1
GO:0072074	kidney mesenchyme development	1/26	19/18862	0.0258800326609353	0.100861223178577	0.0658662691370596	STAT1	1
GO:0072087	renal vesicle development	1/26	19/18862	0.0258800326609353	0.100861223178577	0.0658662691370596	STAT1	1
GO:0072234	metanephric nephron tubule development	1/26	19/18862	0.0258800326609353	0.100861223178577	0.0658662691370596	STAT1	1
GO:2001185	regulation of CD8-positive, alpha-beta T cell activation	1/26	19/18862	0.0258800326609353	0.100861223178577	0.0658662691370596	IRF1	1
GO:0038061	NIK/NF-kappaB signaling	2/26	185/18862	0.0266494696207542	0.103153389212307	0.0673631419701126	IFI35/PSMB8	2
GO:0002726	positive regulation of T cell cytokine production	1/26	20/18862	0.0272241455490536	0.103270258782743	0.0674394623074802	RSAD2	1
GO:0016553	base conversion or substitution editing	1/26	20/18862	0.0272241455490536	0.103270258782743	0.0674394623074802	ADAR	1
GO:0043901	negative regulation of multi-organism process	1/26	20/18862	0.0272241455490536	0.103270258782743	0.0674394623074802	BST2	1
GO:0002053	positive regulation of mesenchymal cell proliferation	1/26	21/18862	0.0285664750372039	0.106237413700451	0.0693771289173235	STAT1	1
GO:0072111	cell proliferation involved in kidney development	1/26	21/18862	0.0285664750372039	0.106237413700451	0.0693771289173235	STAT1	1
GO:0072170	metanephric tubule development	1/26	21/18862	0.0285664750372039	0.106237413700451	0.0693771289173235	STAT1	1
GO:0099003	vesicle-mediated transport in synapse	2/26	194/18862	0.029092694091199	0.10635685195598	0.0694551267051352	MX2/MX1	2
GO:0043393	regulation of protein binding	2/26	196/18862	0.0296475150806713	0.10635685195598	0.0694551267051352	IFIT2/IFIT1	2
GO:0010499	proteasomal ubiquitin-independent protein catabolic process	1/26	22/18862	0.029907023397112	0.10635685195598	0.0694551267051352	PSMB8	1
GO:0032727	positive regulation of interferon-alpha production	1/26	22/18862	0.029907023397112	0.10635685195598	0.0694551267051352	STAT1	1
GO:0051882	mitochondrial depolarization	1/26	22/18862	0.029907023397112	0.10635685195598	0.0694551267051352	IFI6	1
GO:0071359	cellular response to dsRNA	1/26	22/18862	0.029907023397112	0.10635685195598	0.0694551267051352	IFIT1	1
GO:0072243	metanephric nephron epithelium development	1/26	22/18862	0.029907023397112	0.10635685195598	0.0694551267051352	STAT1	1
GO:0060149	negative regulation of posttranscriptional gene silencing	1/26	23/18862	0.0312457928977316	0.109746025671662	0.0716683878680912	ADAR	1
GO:0060967	negative regulation of gene silencing by RNA	1/26	23/18862	0.0312457928977316	0.109746025671662	0.0716683878680912	ADAR	1
GO:0070555	response to interleukin-1	2/26	206/18862	0.0324850762277261	0.112205491243996	0.0732745137529008	PSMB8/GBP2	2
GO:0002703	regulation of leukocyte mediated immunity	2/26	209/18862	0.0333566567234381	0.112205491243996	0.0732745137529008	RSAD2/BST2	2
GO:0051650	establishment of vesicle localization	2/26	209/18862	0.0333566567234381	0.112205491243996	0.0732745137529008	MX2/MX1	2
GO:0001562	response to protozoan	1/26	25/18862	0.0339180043830708	0.112205491243996	0.0732745137529008	GBP2	1
GO:0042832	defense response to protozoan	1/26	25/18862	0.0339180043830708	0.112205491243996	0.0732745137529008	GBP2	1
GO:0060330	regulation of response to interferon-gamma	1/26	25/18862	0.0339180043830708	0.112205491243996	0.0732745137529008	STAT1	1
GO:0060334	regulation of interferon-gamma-mediated signaling pathway	1/26	25/18862	0.0339180043830708	0.112205491243996	0.0732745137529008	STAT1	1
GO:0072202	cell differentiation involved in metanephros development	1/26	25/18862	0.0339180043830708	0.112205491243996	0.0732745137529008	STAT1	1
GO:0072207	metanephric epithelium development	1/26	25/18862	0.0339180043830708	0.112205491243996	0.0732745137529008	STAT1	1
GO:0072273	metanephric nephron morphogenesis	1/26	25/18862	0.0339180043830708	0.112205491243996	0.0732745137529008	STAT1	1
GO:0050803	regulation of synapse structure or activity	2/26	214/18862	0.0348297446581934	0.11268581773858	0.0735881854809341	MX2/MX1	2
GO:0002719	negative regulation of cytokine production involved in immune response	1/26	26/18862	0.0352514508918582	0.11268581773858	0.0735881854809341	BST2	1
GO:0009264	deoxyribonucleotide catabolic process	1/26	26/18862	0.0352514508918582	0.11268581773858	0.0735881854809341	SAMHD1	1
GO:0010464	regulation of mesenchymal cell proliferation	1/26	26/18862	0.0352514508918582	0.11268581773858	0.0735881854809341	STAT1	1
GO:0034143	regulation of toll-like receptor 4 signaling pathway	1/26	26/18862	0.0352514508918582	0.11268581773858	0.0735881854809341	IFI35	1
GO:0034162	toll-like receptor 9 signaling pathway	1/26	26/18862	0.0352514508918582	0.11268581773858	0.0735881854809341	RSAD2	1
GO:0097191	extrinsic apoptotic signaling pathway	2/26	217/18862	0.0357257320609067	0.113563919232715	0.0741616196265808	IFI6/IFI27	2
GO:0036037	CD8-positive, alpha-beta T cell activation	1/26	27/18862	0.0365831275895019	0.115004417670865	0.0751023206693467	IRF1	1
GO:0046386	deoxyribose phosphate catabolic process	1/26	27/18862	0.0365831275895019	0.115004417670865	0.0751023206693467	SAMHD1	1
GO:0001649	osteoblast differentiation	2/26	223/18862	0.0375446189638264	0.115981279032346	0.0757402488177191	IFITM1/ADAR	2
GO:0045089	positive regulation of innate immune response	2/26	223/18862	0.0375446189638264	0.115981279032346	0.0757402488177191	IFI35/PSMB8	2
GO:0051648	vesicle localization	2/26	224/18862	0.0378512194611996	0.115981279032346	0.0757402488177191	MX2/MX1	2
GO:0032607	interferon-alpha production	1/26	28/18862	0.0379130367311359	0.115981279032346	0.0757402488177191	STAT1	1
GO:0032647	regulation of interferon-alpha production	1/26	28/18862	0.0379130367311359	0.115981279032346	0.0757402488177191	STAT1	1
GO:0098657	import into cell	2/26	230/18862	0.0397112604974054	0.120832658946651	0.0789083870283371	MX2/MX1	2
GO:0002828	regulation of type 2 immune response	1/26	30/18862	0.0405675613531479	0.121489170578638	0.0793371144468764	RSAD2	1
GO:0070102	interleukin-6-mediated signaling pathway	1/26	30/18862	0.0405675613531479	0.121489170578638	0.0793371144468764	STAT1	1
GO:0090183	regulation of kidney development	1/26	30/18862	0.0405675613531479	0.121489170578638	0.0793371144468764	STAT1	1
GO:0031348	negative regulation of defense response	2/26	236/18862	0.0416058659903457	0.122869335962846	0.0802384156782623	SAMHD1/ADAR	2
GO:0002230	positive regulation of defense response to virus by host	1/26	31/18862	0.0418921813300389	0.122869335962846	0.0802384156782623	STAT1	1
GO:0003338	metanephros morphogenesis	1/26	31/18862	0.0418921813300389	0.122869335962846	0.0802384156782623	STAT1	1
GO:0044788	modulation by host of viral process	1/26	31/18862	0.0418921813300389	0.122869335962846	0.0802384156782623	IFI27	1
GO:0070663	regulation of leukocyte proliferation	2/26	241/18862	0.0432106397548949	0.123564619705073	0.0806924627802991	IRF1/BST2	2
GO:0045648	positive regulation of erythrocyte differentiation	1/26	32/18862	0.0432150427439534	0.123564619705073	0.0806924627802991	STAT1	1
GO:0046825	regulation of protein export from nucleus	1/26	32/18862	0.0432150427439534	0.123564619705073	0.0806924627802991	IFI27	1
GO:1901099	negative regulation of signal transduction in absence of ligand	1/26	32/18862	0.0432150427439534	0.123564619705073	0.0806924627802991	IFI6	1
GO:2001240	negative regulation of extrinsic apoptotic signaling pathway in absence of ligand	1/26	32/18862	0.0432150427439534	0.123564619705073	0.0806924627802991	IFI6	1
GO:0010951	negative regulation of endopeptidase activity	2/26	245/18862	0.0445111677079116	0.124832847876097	0.0815206646938532	IFI6/BST2	2
GO:0002724	regulation of T cell cytokine production	1/26	33/18862	0.0445361478362878	0.124832847876097	0.0815206646938532	RSAD2	1
GO:0032728	positive regulation of interferon-beta production	1/26	33/18862	0.0445361478362878	0.124832847876097	0.0815206646938532	IRF1	1
GO:0045589	regulation of regulatory T cell differentiation	1/26	33/18862	0.0445361478362878	0.124832847876097	0.0815206646938532	IRF1	1
GO:0030217	T cell differentiation	2/26	246/18862	0.0448385958311507	0.125064514842768	0.0816719521589071	RSAD2/IRF1	2
GO:0048872	homeostasis of number of cells	2/26	249/18862	0.0458263440877106	0.12665912059808	0.0827132912239799	STAT1/ADAR	2
GO:0046640	regulation of alpha-beta T cell proliferation	1/26	34/18862	0.0458554988457022	0.12665912059808	0.0827132912239799	IRF1	1
GO:0002755	MyD88-dependent toll-like receptor signaling pathway	1/26	35/18862	0.0471730980081204	0.129669047181742	0.0846788893814722	IRF1	1
GO:0002369	T cell cytokine production	1/26	36/18862	0.0484889475567358	0.130171892790358	0.0850072669595714	RSAD2	1
GO:0009394	2'-deoxyribonucleotide metabolic process	1/26	36/18862	0.0484889475567358	0.130171892790358	0.0850072669595714	SAMHD1	1
GO:0042092	type 2 immune response	1/26	36/18862	0.0484889475567358	0.130171892790358	0.0850072669595714	RSAD2	1
GO:0045066	regulatory T cell differentiation	1/26	36/18862	0.0484889475567358	0.130171892790358	0.0850072669595714	IRF1	1
GO:0010466	negative regulation of peptidase activity	2/26	257/18862	0.0484998967865657	0.130171892790358	0.0850072669595714	IFI6/BST2	2
GO:0002833	positive regulation of response to biotic stimulus	2/26	258/18862	0.0488380845694461	0.130464178967206	0.0851981411070643	IFI35/PSMB8	2
GO:0046633	alpha-beta T cell proliferation	1/26	37/18862	0.049803049722014	0.131194144869565	0.0856748369974217	IRF1	1
GO:0060969	negative regulation of gene silencing	1/26	37/18862	0.049803049722014	0.131194144869565	0.0856748369974217	ADAR	1
GO:1901223	negative regulation of NIK/NF-kappaB signaling	1/26	37/18862	0.049803049722014	0.131194144869565	0.0856748369974217	IFI35	1
GO:0010463	mesenchymal cell proliferation	1/26	38/18862	0.0511154067316941	0.132203029228791	0.0863336773985073	STAT1	1
GO:0010742	macrophage derived foam cell differentiation	1/26	38/18862	0.0511154067316941	0.132203029228791	0.0863336773985073	STAT1	1
GO:0019692	deoxyribose phosphate metabolic process	1/26	38/18862	0.0511154067316941	0.132203029228791	0.0863336773985073	SAMHD1	1
GO:0090077	foam cell differentiation	1/26	38/18862	0.0511154067316941	0.132203029228791	0.0863336773985073	STAT1	1
GO:0002701	negative regulation of production of molecular mediator of immune response	1/26	39/18862	0.0524260208107939	0.134371197483521	0.0877495748990529	BST2	1
GO:0072210	metanephric nephron development	1/26	39/18862	0.0524260208107939	0.134371197483521	0.0877495748990529	STAT1	1
GO:0009262	deoxyribonucleotide metabolic process	1/26	40/18862	0.0537348941816127	0.135889576841501	0.0887411351864762	SAMHD1	1
GO:0031297	replication fork processing	1/26	40/18862	0.0537348941816127	0.135889576841501	0.0887411351864762	SAMHD1	1
GO:0032735	positive regulation of interleukin-12 production	1/26	40/18862	0.0537348941816127	0.135889576841501	0.0887411351864762	IRF1	1
GO:0050691	regulation of defense response to virus by host	1/26	41/18862	0.055042029063733	0.138579267864	0.09049760717046	STAT1	1
GO:0046782	regulation of viral transcription	1/26	42/18862	0.0563474276740276	0.140621431344393	0.0918312186931289	IFITM3	1
GO:2001239	regulation of extrinsic apoptotic signaling pathway in absence of ligand	1/26	42/18862	0.0563474276740276	0.140621431344393	0.0918312186931289	IFI6	1
GO:0031503	protein-containing complex localization	2/26	283/18862	0.0575707764333325	0.142623789030294	0.0931388354966124	MX2/MX1	2
GO:0034142	toll-like receptor 4 signaling pathway	1/26	43/18862	0.0576510922266567	0.142623789030294	0.0931388354966124	IFI35	1
GO:0003254	regulation of membrane depolarization	1/26	44/18862	0.0589530249330759	0.145213295181473	0.09482988289531	IFI6	1
GO:0006195	purine nucleotide catabolic process	1/26	46/18862	0.0615517036395977	0.149091944608158	0.0973627905775222	SAMHD1	1
GO:0007595	lactation	1/26	46/18862	0.0615517036395977	0.149091944608158	0.0973627905775222	OAS2	1
GO:0071354	cellular response to interleukin-6	1/26	46/18862	0.0615517036395977	0.149091944608158	0.0973627905775222	STAT1	1
GO:0051258	protein polymerization	2/26	294/18862	0.0615757591966907	0.149091944608158	0.0973627905775222	MX2/MX1	2
GO:0030857	negative regulation of epithelial cell differentiation	1/26	47/18862	0.0628484540491087	0.150255337621609	0.0981225310894974	STAT1	1
GO:0045581	negative regulation of T cell differentiation	1/26	47/18862	0.0628484540491087	0.150255337621609	0.0981225310894974	IRF1	1
GO:0045646	regulation of erythrocyte differentiation	1/26	47/18862	0.0628484540491087	0.150255337621609	0.0981225310894974	STAT1	1
GO:0035850	epithelial cell differentiation involved in kidney development	1/26	48/18862	0.0641434814312365	0.152073503893223	0.099309863794853	STAT1	1
GO:0043330	response to exogenous dsRNA	1/26	48/18862	0.0641434814312365	0.152073503893223	0.099309863794853	IFIT1	1
GO:0043124	negative regulation of I-kappaB kinase/NF-kappaB signaling	1/26	49/18862	0.0654367879839518	0.153857571747391	0.100474928918377	STAT1	1
GO:0045005	DNA-dependent DNA replication maintenance of fidelity	1/26	49/18862	0.0654367879839518	0.153857571747391	0.100474928918377	SAMHD1	1
GO:0032648	regulation of interferon-beta production	1/26	50/18862	0.0667283759025403	0.155608384789121	0.101618277366681	IRF1	1
GO:0070741	response to interleukin-6	1/26	50/18862	0.0667283759025403	0.155608384789121	0.101618277366681	STAT1	1
GO:0043900	regulation of multi-organism process	1/26	51/18862	0.0680182473796053	0.157326759182908	0.102740442126661	BST2	1
GO:0072523	purine-containing compound catabolic process	1/26	51/18862	0.0680182473796053	0.157326759182908	0.102740442126661	SAMHD1	1
GO:0070661	leukocyte proliferation	2/26	312/18862	0.0683310368881816	0.157410364329455	0.102795039512159	IRF1/BST2	2
GO:0002711	positive regulation of T cell mediated immunity	1/26	52/18862	0.0693064046050652	0.157741376881128	0.10301120347616	RSAD2	1
GO:0032608	interferon-beta production	1/26	52/18862	0.0693064046050652	0.157741376881128	0.10301120347616	IRF1	1
GO:0035196	production of miRNAs involved in gene silencing by miRNA	1/26	52/18862	0.0693064046050652	0.157741376881128	0.10301120347616	ADAR	1
GO:0002704	negative regulation of leukocyte mediated immunity	1/26	53/18862	0.0705928497661639	0.159394172686299	0.104090542888287	BST2	1
GO:0002720	positive regulation of cytokine production involved in immune response	1/26	53/18862	0.0705928497661639	0.159394172686299	0.104090542888287	RSAD2	1
GO:0043331	response to dsRNA	1/26	54/18862	0.0718775850474695	0.161653541075139	0.105565997594162	IFIT1	1
GO:0001836	release of cytochrome c from mitochondria	1/26	55/18862	0.0731606126308789	0.163248582694	0.106607621294944	IFI6	1
GO:0045620	negative regulation of lymphocyte differentiation	1/26	55/18862	0.0731606126308789	0.163248582694	0.106607621294944	IRF1	1
GO:0031050	dsRNA processing	1/26	56/18862	0.0744419346956211	0.163747388975953	0.106933361036928	ADAR	1
GO:0051289	protein homotetramerization	1/26	56/18862	0.0744419346956211	0.163747388975953	0.106933361036928	SAMHD1	1
GO:0070918	production of small RNA involved in gene silencing by RNA	1/26	56/18862	0.0744419346956211	0.163747388975953	0.106933361036928	ADAR	1
GO:0006898	receptor-mediated endocytosis	2/26	328/18862	0.0745352789890542	0.163747388975953	0.106933361036928	MX2/MX1	2
GO:0030336	negative regulation of cell migration	2/26	330/18862	0.0753234658885637	0.164842508040741	0.107648516026976	IFITM1/BST2	2
GO:0075733	intracellular transport of virus	1/26	57/18862	0.0757215534182584	0.16507878886969	0.107802816522062	BST2	1
GO:0061005	cell differentiation involved in kidney development	1/26	58/18862	0.0769994709726918	0.167224041921609	0.10920374951129	STAT1	1
GO:0000209	protein polyubiquitination	2/26	337/18862	0.0781036164724387	0.168977025752158	0.110348515568424	PSMB8/IFI27	2
GO:0016050	vesicle organization	2/26	339/18862	0.0789040061202794	0.169322755231606	0.110574290253921	MX2/MX1	2
GO:0006913	nucleocytoplasmic transport	2/26	340/18862	0.0793051989086594	0.169322755231606	0.110574290253921	MX2/IFI27	2
GO:0032615	interleukin-12 production	1/26	60/18862	0.0795502112592613	0.169322755231606	0.110574290253921	IRF1	1
GO:0032655	regulation of interleukin-12 production	1/26	60/18862	0.0795502112592613	0.169322755231606	0.110574290253921	IRF1	1
GO:0007596	blood coagulation	2/26	342/18862	0.0801095683017079	0.169322755231606	0.110574290253921	IRF2/IRF1	2
GO:0051169	nuclear transport	2/26	343/18862	0.0805127400761615	0.169322755231606	0.110574290253921	MX2/IFI27	2
GO:0070936	protein K48-linked ubiquitination	1/26	61/18862	0.0808230383259169	0.169322755231606	0.110574290253921	IFI27	1
GO:2000146	negative regulation of cell motility	2/26	345/18862	0.0813210457423862	0.169322755231606	0.110574290253921	IFITM1/BST2	2
GO:0007599	hemostasis	2/26	346/18862	0.081726174833505	0.169322755231606	0.110574290253921	IRF2/IRF1	2
GO:0045861	negative regulation of proteolysis	2/26	346/18862	0.081726174833505	0.169322755231606	0.110574290253921	IFI6/BST2	2
GO:0006521	regulation of cellular amino acid metabolic process	1/26	62/18862	0.0820941728934146	0.169322755231606	0.110574290253921	PSMB8	1
GO:0051851	modulation by host of symbiont process	1/26	62/18862	0.0820941728934146	0.169322755231606	0.110574290253921	IFI27	1
GO:0050817	coagulation	2/26	347/18862	0.0821319515710428	0.169322755231606	0.110574290253921	IRF2/IRF1	2
GO:0032386	regulation of intracellular transport	2/26	350/18862	0.0833531438059803	0.171219995760299	0.111813261499187	MX2/IFI27	2
GO:0051271	negative regulation of cellular component movement	2/26	352/18862	0.0841704665437927	0.171983040479318	0.112311559132734	IFITM1/BST2	2
GO:0016445	somatic diversification of immunoglobulins	1/26	64/18862	0.0846313731708421	0.171983040479318	0.112311559132734	SAMHD1	1
GO:0046794	transport of virus	1/26	64/18862	0.0846313731708421	0.171983040479318	0.112311559132734	BST2	1
GO:0051098	regulation of binding	2/26	357/18862	0.0862248165398816	0.174597582246237	0.11401895575418	IFIT2/IFIT1	2
GO:0030098	lymphocyte differentiation	2/26	358/18862	0.0866375608477428	0.174811248660871	0.114158488164439	RSAD2/IRF1	2
GO:0031349	positive regulation of defense response	2/26	361/18862	0.0878795003203958	0.175308570442699	0.114483258470581	IFI35/PSMB8	2
GO:0038034	signal transduction in absence of ligand	1/26	67/18862	0.0884245337733824	0.175308570442699	0.114483258470581	IFI6	1
GO:0045669	positive regulation of osteoblast differentiation	1/26	67/18862	0.0884245337733824	0.175308570442699	0.114483258470581	IFITM1	1
GO:0097192	extrinsic apoptotic signaling pathway in absence of ligand	1/26	67/18862	0.0884245337733824	0.175308570442699	0.114483258470581	IFI6	1
GO:1901224	positive regulation of NIK/NF-kappaB signaling	1/26	67/18862	0.0884245337733824	0.175308570442699	0.114483258470581	IFI35	1
GO:0050709	negative regulation of protein secretion	1/26	69/18862	0.0909449060503186	0.179057617794572	0.116931530998953	RSAD2	1
GO:0072088	nephron epithelium morphogenesis	1/26	69/18862	0.0909449060503186	0.179057617794572	0.116931530998953	STAT1	1
GO:0051881	regulation of mitochondrial membrane potential	1/26	71/18862	0.0934585771730158	0.182742028905313	0.119337593568727	IFI6	1
GO:0072028	nephron morphogenesis	1/26	71/18862	0.0934585771730158	0.182742028905313	0.119337593568727	STAT1	1
GO:0040013	negative regulation of locomotion	2/26	377/18862	0.0945947387283508	0.18393052228561	0.12011372558842	IFITM1/BST2	2
GO:0043154	negative regulation of cysteine-type endopeptidase activity involved in apoptotic process	1/26	72/18862	0.0947129051488291	0.18393052228561	0.12011372558842	IFI6	1
GO:0009166	nucleotide catabolic process	1/26	73/18862	0.0959655642476114	0.18572927230235	0.121288378730422	SAMHD1	1
GO:0071260	cellular response to mechanical stimulus	1/26	74/18862	0.0972165566010931	0.186879124006831	0.122039276245327	IRF1	1
GO:1902036	regulation of hematopoietic stem cell differentiation	1/26	74/18862	0.0972165566010931	0.186879124006831	0.122039276245327	PSMB8	1
GO:0001937	negative regulation of endothelial cell proliferation	1/26	75/18862	0.098465884338392	0.188010363048809	0.122778018973693	STAT1	1
GO:0002479	antigen processing and presentation of exogenous peptide antigen via MHC class I, TAP-dependent	1/26	75/18862	0.098465884338392	0.188010363048809	0.122778018973693	PSMB8	1
GO:0002792	negative regulation of peptide secretion	1/26	76/18862	0.0997135495860211	0.189755885332595	0.123917912352985	RSAD2	1
GO:0033238	regulation of cellular amine metabolic process	1/26	77/18862	0.100959554467888	0.190850453462553	0.124632707561338	PSMB8	1
GO:0061418	regulation of transcription from RNA polymerase II promoter in response to hypoxia	1/26	77/18862	0.100959554467888	0.190850453462553	0.124632707561338	PSMB8	1
GO:0032102	negative regulation of response to external stimulus	2/26	394/18862	0.101891026609546	0.191927457851213	0.125336032969158	SAMHD1/ADAR	2
GO:0002709	regulation of T cell mediated immunity	1/26	78/18862	0.102203901105303	0.191927457851213	0.125336032969158	RSAD2	1
GO:0042590	antigen processing and presentation of exogenous peptide antigen via MHC class I	1/26	80/18862	0.104687628119023	0.195135795888333	0.12743120145885	PSMB8	1
GO:2000117	negative regulation of cysteine-type endopeptidase activity	1/26	80/18862	0.104687628119023	0.195135795888333	0.12743120145885	IFI6	1
GO:0001503	ossification	2/26	401/18862	0.104941218878435	0.195135795888333	0.12743120145885	IFITM1/ADAR	2
GO:0043367	CD4-positive, alpha-beta T cell differentiation	1/26	81/18862	0.105927012724971	0.195689838443209	0.127793012617617	RSAD2	1
GO:0043462	regulation of ATPase activity	1/26	81/18862	0.105927012724971	0.195689838443209	0.127793012617617	IFIT1	1
GO:0001656	metanephros development	1/26	82/18862	0.107164747545755	0.197335732535711	0.128867844945159	STAT1	1
GO:0031145	anaphase-promoting complex-dependent catabolic process	1/26	83/18862	0.108400834689728	0.197692547879664	0.12910085912778	PSMB8	1
GO:0051262	protein tetramerization	1/26	83/18862	0.108400834689728	0.197692547879664	0.12910085912778	SAMHD1	1
GO:1901292	nucleoside phosphate catabolic process	1/26	83/18862	0.108400834689728	0.197692547879664	0.12910085912778	SAMHD1	1
GO:1903131	mononuclear cell differentiation	2/26	411/18862	0.109342942889386	0.19877359266473	0.129806823070298	RSAD2/IRF1	2
GO:0006401	RNA catabolic process	2/26	414/18862	0.110673349536214	0.200551388172312	0.130967792109566	PSMB8/OAS2	2
GO:1903706	regulation of hemopoiesis	2/26	415/18862	0.111117813194695	0.200717573675497	0.131076317653224	STAT1/IRF1	2
GO:0007589	body fluid secretion	1/26	86/18862	0.112099231105579	0.201212815454493	0.131399729637288	OAS2	1
GO:0009144	purine nucleoside triphosphate metabolic process	1/26	86/18862	0.112099231105579	0.201212815454493	0.131399729637288	SAMHD1	1
GO:0030099	myeloid cell differentiation	2/26	419/18862	0.112900586448491	0.202013942418841	0.131922896445937	STAT1/ADAR	2
GO:0051899	membrane depolarization	1/26	87/18862	0.113328748574222	0.202144382253079	0.132008078688996	IFI6	1
GO:0060218	hematopoietic stem cell differentiation	1/26	88/18862	0.114556628869139	0.202430813125902	0.132195129097111	PSMB8	1
GO:0060993	kidney morphogenesis	1/26	88/18862	0.114556628869139	0.202430813125902	0.132195129097111	STAT1	1
GO:0072080	nephron tubule development	1/26	88/18862	0.114556628869139	0.202430813125902	0.132195129097111	STAT1	1
GO:0043161	proteasome-mediated ubiquitin-dependent protein catabolic process	2/26	425/18862	0.115589275912368	0.202709093394953	0.13237685684658	PSMB8/IFI27	2
GO:0042058	regulation of epidermal growth factor receptor signaling pathway	1/26	89/18862	0.115782874083234	0.202709093394953	0.13237685684658	IFI6	1
GO:1901532	regulation of hematopoietic progenitor cell differentiation	1/26	89/18862	0.115782874083234	0.202709093394953	0.13237685684658	PSMB8	1
GO:0061326	renal tubule development	1/26	90/18862	0.117007486306844	0.204224723032497	0.133366621460497	STAT1	1
GO:0051656	establishment of organelle localization	2/26	431/18862	0.118295009448851	0.205840551609775	0.134421819846916	MX2/MX1	2
GO:0051702	biological process involved in interaction with symbiont	1/26	92/18862	0.119451820131167	0.207219773337299	0.135322504834089	IFI27	1
GO:0031146	SCF-dependent proteasomal ubiquitin-dependent protein catabolic process	1/26	93/18862	0.120671545899765	0.208066998839293	0.135875775765924	PSMB8	1
GO:0051591	response to cAMP	1/26	93/18862	0.120671545899765	0.208066998839293	0.135875775765924	STAT1	1
GO:0051051	negative regulation of transport	2/26	438/18862	0.121472660014484	0.208815539420669	0.136364601638139	RSAD2/BST2	2
GO:0048661	positive regulation of smooth muscle cell proliferation	1/26	96/18862	0.12432098358502	0.212428347326957	0.138723904553539	STAT1	1
GO:1901184	regulation of ERBB signaling pathway	1/26	96/18862	0.12432098358502	0.212428347326957	0.138723904553539	IFI6	1
GO:0050830	defense response to Gram-positive bacterium	1/26	98/18862	0.126745846435233	0.21527876603477	0.140585337915593	GBP2	1
GO:0051817	modulation of process of other organism involved in symbiotic interaction	1/26	98/18862	0.126745846435233	0.21527876603477	0.140585337915593	IFI27	1
GO:0002474	antigen processing and presentation of peptide antigen via MHC class I	1/26	99/18862	0.127955855388158	0.215404975490716	0.140667757558455	PSMB8	1
GO:0002702	positive regulation of production of molecular mediator of immune response	1/26	99/18862	0.127955855388158	0.215404975490716	0.140667757558455	RSAD2	1
GO:0002824	positive regulation of adaptive immune response based on somatic recombination of immune receptors built from immunoglobulin superfamily domains	1/26	99/18862	0.127955855388158	0.215404975490716	0.140667757558455	RSAD2	1
GO:0010972	negative regulation of G2/M transition of mitotic cell cycle	1/26	100/18862	0.129164252113624	0.216160174860741	0.141160931876499	PSMB8	1
GO:0035710	CD4-positive, alpha-beta T cell activation	1/26	100/18862	0.129164252113624	0.216160174860741	0.141160931876499	RSAD2	1
GO:0046634	regulation of alpha-beta T cell activation	1/26	101/18862	0.130371038673961	0.216903862589134	0.141646588648533	IRF1	1
GO:1902106	negative regulation of leukocyte differentiation	1/26	101/18862	0.130371038673961	0.216903862589134	0.141646588648533	IRF1	1
GO:0042116	macrophage activation	1/26	102/18862	0.131576217128973	0.2176362428674	0.142124861219484	IFI35	1
GO:0045639	positive regulation of myeloid cell differentiation	1/26	102/18862	0.131576217128973	0.2176362428674	0.142124861219484	STAT1	1
GO:0070498	interleukin-1-mediated signaling pathway	1/26	103/18862	0.132779789535937	0.2183575151617	0.142595879848451	PSMB8	1
GO:2001237	negative regulation of extrinsic apoptotic signaling pathway	1/26	103/18862	0.132779789535937	0.2183575151617	0.142595879848451	IFI6	1
GO:0002456	T cell mediated immunity	1/26	104/18862	0.133981757949609	0.219067874348642	0.143059771797374	RSAD2	1
GO:0002821	positive regulation of adaptive immune response	1/26	104/18862	0.133981757949609	0.219067874348642	0.143059771797374	RSAD2	1
GO:1903707	negative regulation of hemopoiesis	1/26	105/18862	0.135182124422223	0.220397217181218	0.143927883942225	IRF1	1
GO:0072009	nephron epithelium development	1/26	106/18862	0.136380891003501	0.221084692253539	0.144376831681619	STAT1	1
GO:1901222	regulation of NIK/NF-kappaB signaling	1/26	106/18862	0.136380891003501	0.221084692253539	0.144376831681619	IFI35	1
GO:0042110	T cell activation	2/26	474/18862	0.138146707335571	0.223057053655325	0.145664859754564	RSAD2/IRF1	2
GO:0002708	positive regulation of lymphocyte mediated immunity	1/26	108/18862	0.138773632678357	0.223057053655325	0.145664859754564	RSAD2	1
GO:0060071	Wnt signaling pathway, planar cell polarity pathway	1/26	108/18862	0.138773632678357	0.223057053655325	0.145664859754564	PSMB8	1
GO:0009141	nucleoside triphosphate metabolic process	1/26	109/18862	0.139967611858817	0.223712278504683	0.146092746854413	SAMHD1	1
GO:0043618	regulation of transcription from RNA polymerase II promoter in response to stress	1/26	109/18862	0.139967611858817	0.223712278504683	0.146092746854413	PSMB8	1
GO:1902750	negative regulation of cell cycle G2/M phase transition	1/26	111/18862	0.142350797104222	0.226321151909339	0.147796441816662	PSMB8	1
GO:0010498	proteasomal protein catabolic process	2/26	483/18862	0.142395382044891	0.226321151909339	0.147796441816662	PSMB8/IFI27	2
GO:0090175	regulation of establishment of planar polarity	1/26	112/18862	0.143540007241031	0.226682983668504	0.148032731911908	PSMB8	1
GO:2000736	regulation of stem cell differentiation	1/26	112/18862	0.143540007241031	0.226682983668504	0.148032731911908	PSMB8	1
GO:0048285	organelle fission	2/26	486/18862	0.14381820229232	0.226682983668504	0.148032731911908	MX2/MX1	2
GO:0002223	stimulatory C-type lectin receptor signaling pathway	1/26	114/18862	0.145913672703794	0.229350496597952	0.14977472074568	PSMB8	1
GO:0034404	nucleobase-containing small molecule biosynthetic process	1/26	115/18862	0.147098132086645	0.229941860322256	0.150160904067628	SAMHD1	1
GO:0043620	regulation of DNA-templated transcription in response to stress	1/26	115/18862	0.147098132086645	0.229941860322256	0.150160904067628	PSMB8	1
GO:0002220	innate immune response activating cell surface receptor signaling pathway	1/26	118/18862	0.150642041130234	0.234836496994803	0.15335729060987	PSMB8	1
GO:0002758	innate immune response-activating signal transduction	1/26	119/18862	0.151820194508948	0.235383353339486	0.153714408896196	PSMB8	1
GO:0050868	negative regulation of T cell activation	1/26	119/18862	0.151820194508948	0.235383353339486	0.153714408896196	IRF1	1
GO:0001736	establishment of planar polarity	1/26	123/18862	0.156517113556213	0.239403864552379	0.15633995779667	PSMB8	1
GO:0007164	establishment of tissue polarity	1/26	123/18862	0.156517113556213	0.239403864552379	0.15633995779667	PSMB8	1
GO:0007173	epidermal growth factor receptor signaling pathway	1/26	123/18862	0.156517113556213	0.239403864552379	0.15633995779667	IFI6	1
GO:0035821	modulation of process of other organism	1/26	123/18862	0.156517113556213	0.239403864552379	0.15633995779667	IFI27	1
GO:0051224	negative regulation of protein transport	1/26	123/18862	0.156517113556213	0.239403864552379	0.15633995779667	RSAD2	1
GO:0060147	regulation of posttranscriptional gene silencing	1/26	124/18862	0.157687429744245	0.240396726029196	0.15698833463751	ADAR	1
GO:0002698	negative regulation of immune effector process	1/26	125/18862	0.158856184511384	0.240396726029196	0.15698833463751	BST2	1
GO:0002705	positive regulation of leukocyte mediated immunity	1/26	125/18862	0.158856184511384	0.240396726029196	0.15698833463751	RSAD2	1
GO:0060966	regulation of gene silencing by RNA	1/26	125/18862	0.158856184511384	0.240396726029196	0.15698833463751	ADAR	1
GO:1904950	negative regulation of establishment of protein localization	1/26	127/18862	0.161189017780548	0.243279976438016	0.1588712083667	RSAD2	1
GO:0045667	regulation of osteoblast differentiation	1/26	128/18862	0.162353100275222	0.2443886615254	0.159595222492769	IFITM1	1
GO:0046683	response to organophosphorus	1/26	130/18862	0.164676606947997	0.247232161882349	0.161452137904854	STAT1	1
GO:0072073	kidney epithelium development	1/26	131/18862	0.165836035104058	0.248317642037393	0.162160998315049	STAT1	1
GO:0030879	mammary gland development	1/26	132/18862	0.166993915787807	0.249395113079428	0.162864628465522	OAS2	1
GO:0050729	positive regulation of inflammatory response	1/26	133/18862	0.168150250982122	0.250464640860805	0.1635630713604	IFI35	1
GO:0000724	double-strand break repair via homologous recombination	1/26	138/18862	0.173908813842683	0.257023675523342	0.167846373988974	SAMHD1	1
GO:0072006	nephron development	1/26	138/18862	0.173908813842683	0.257023675523342	0.167846373988974	STAT1	1
GO:1903038	negative regulation of leukocyte cell-cell adhesion	1/26	138/18862	0.173908813842683	0.257023675523342	0.167846373988974	IRF1	1
GO:1903531	negative regulation of secretion by cell	1/26	139/18862	0.175055917604705	0.258048749007971	0.168515786513392	RSAD2	1
GO:0000725	recombinational repair	1/26	140/18862	0.176201489689428	0.259066272954224	0.16918026889805	SAMHD1	1
GO:0001738	morphogenesis of a polarized epithelium	1/26	144/18862	0.180768500488757	0.26373660712334	0.172230177253795	PSMB8	1
GO:0014074	response to purine-containing compound	1/26	144/18862	0.180768500488757	0.26373660712334	0.172230177253795	STAT1	1
GO:0060968	regulation of gene silencing	1/26	144/18862	0.180768500488757	0.26373660712334	0.172230177253795	ADAR	1
GO:0038127	ERBB signaling pathway	1/26	145/18862	0.181906443590973	0.264718072642618	0.1728711120948	IFI6	1
GO:0016525	negative regulation of angiogenesis	1/26	146/18862	0.183042866760639	0.265016262561841	0.173065841613782	STAT1	1
GO:0045580	regulation of T cell differentiation	1/26	146/18862	0.183042866760639	0.265016262561841	0.173065841613782	IRF1	1
GO:0090263	positive regulation of canonical Wnt signaling pathway	1/26	147/18862	0.184177771946802	0.26559710494632	0.173445154094998	PSMB8	1
GO:0002218	activation of innate immune response	1/26	148/18862	0.185311161096115	0.26559710494632	0.173445154094998	PSMB8	1
GO:0070665	positive regulation of leukocyte proliferation	1/26	148/18862	0.185311161096115	0.26559710494632	0.173445154094998	BST2	1
GO:2000181	negative regulation of blood vessel morphogenesis	1/26	148/18862	0.185311161096115	0.26559710494632	0.173445154094998	STAT1	1
GO:1901343	negative regulation of vasculature development	1/26	149/18862	0.186443036152837	0.266547958721016	0.174066098286039	STAT1	1
GO:0051028	mRNA transport	1/26	152/18862	0.189829596174236	0.270709373992832	0.176783662971917	MX2	1
GO:0035567	non-canonical Wnt signaling pathway	1/26	153/18862	0.190955434255447	0.270956713444762	0.176945185174361	PSMB8	1
GO:0051250	negative regulation of lymphocyte activation	1/26	153/18862	0.190955434255447	0.270956713444762	0.176945185174361	IRF1	1
GO:0046434	organophosphate catabolic process	1/26	154/18862	0.19207976792958	0.271199473826132	0.177103717067107	SAMHD1	1
GO:2001236	regulation of extrinsic apoptotic signaling pathway	1/26	154/18862	0.19207976792958	0.271199473826132	0.177103717067107	IFI6	1
GO:0002822	regulation of adaptive immune response based on somatic recombination of immune receptors built from immunoglobulin superfamily domains	1/26	155/18862	0.1932025991266	0.272109601245136	0.177698065376992	RSAD2	1
GO:0030856	regulation of epithelial cell differentiation	1/26	156/18862	0.194323929774096	0.273013126028297	0.178288101910996	STAT1	1
GO:0002706	regulation of lymphocyte mediated immunity	1/26	157/18862	0.19544376179729	0.273237101873852	0.178434366777301	RSAD2	1
GO:0006261	DNA-dependent DNA replication	1/26	157/18862	0.19544376179729	0.273237101873852	0.178434366777301	SAMHD1	1
GO:0044106	cellular amine metabolic process	1/26	158/18862	0.196562097119036	0.274127042305715	0.179015532205934	PSMB8	1
GO:0048660	regulation of smooth muscle cell proliferation	1/26	160/18862	0.198794285337783	0.274548418342715	0.179290707011337	STAT1	1
GO:0050680	negative regulation of epithelial cell proliferation	1/26	160/18862	0.198794285337783	0.274548418342715	0.179290707011337	STAT1	1
GO:0051048	negative regulation of secretion	1/26	160/18862	0.198794285337783	0.274548418342715	0.179290707011337	RSAD2	1
GO:0090501	RNA phosphodiester bond hydrolysis	1/26	160/18862	0.198794285337783	0.274548418342715	0.179290707011337	SAMHD1	1
GO:0048659	smooth muscle cell proliferation	1/26	162/18862	0.201020509765926	0.27695077495596	0.180859538543065	STAT1	1
GO:0009308	amine metabolic process	1/26	163/18862	0.202131390340582	0.277808601699979	0.181419732494853	PSMB8	1
GO:0007259	receptor signaling pathway via JAK-STAT	1/26	166/18862	0.205455128404364	0.281696308583332	0.183958555045632	STAT1	1
GO:0042129	regulation of T cell proliferation	1/26	168/18862	0.207663553097703	0.284039811809118	0.185488953045266	IRF1	1
GO:0009451	RNA modification	1/26	169/18862	0.208765550937623	0.284180857616047	0.185581061397585	ADAR	1
GO:0038095	Fc-epsilon receptor signaling pathway	1/26	169/18862	0.208765550937623	0.284180857616047	0.185581061397585	PSMB8	1
GO:0045619	regulation of lymphocyte differentiation	1/26	175/18862	0.215346654099699	0.291743443292211	0.190519721546851	IRF1	1
GO:0097696	receptor signaling pathway via STAT	1/26	175/18862	0.215346654099699	0.291743443292211	0.190519721546851	STAT1	1
GO:2000027	regulation of animal organ morphogenesis	1/26	176/18862	0.216438374921308	0.291919324030045	0.190634578452698	PSMB8	1
GO:0001936	regulation of endothelial cell proliferation	1/26	177/18862	0.217528635129594	0.291919324030045	0.190634578452698	STAT1	1
GO:0002478	antigen processing and presentation of exogenous peptide antigen	1/26	177/18862	0.217528635129594	0.291919324030045	0.190634578452698	PSMB8	1
GO:0051260	protein homooligomerization	1/26	177/18862	0.217528635129594	0.291919324030045	0.190634578452698	SAMHD1	1
GO:0030177	positive regulation of Wnt signaling pathway	1/26	179/18862	0.219704781208247	0.293455447200686	0.191637726134201	PSMB8	1
GO:0090090	negative regulation of canonical Wnt signaling pathway	1/26	179/18862	0.219704781208247	0.293455447200686	0.191637726134201	PSMB8	1
GO:0019083	viral transcription	1/26	180/18862	0.220790670823864	0.294215203041637	0.192133876003511	IFITM3	1
GO:0002695	negative regulation of leukocyte activation	1/26	182/18862	0.222958092553528	0.296409239866723	0.193566666678297	IRF1	1
GO:0006611	protein export from nucleus	1/26	183/18862	0.224039628399011	0.297152793843909	0.194052236105633	IFI27	1
GO:0010565	regulation of cellular ketone metabolic process	1/26	185/18862	0.226198359362642	0.297932561290147	0.19456145432508	PSMB8	1
GO:0019884	antigen processing and presentation of exogenous antigen	1/26	185/18862	0.226198359362642	0.297932561290147	0.19456145432508	PSMB8	1
GO:0030308	negative regulation of cell growth	1/26	185/18862	0.226198359362642	0.297932561290147	0.19456145432508	BST2	1
GO:0007219	Notch signaling pathway	1/26	186/18862	0.22727555819846	0.298660029133773	0.19503651888673	STAT1	1
GO:0043488	regulation of mRNA stability	1/26	188/18862	0.229425631855109	0.30079074775474	0.196427960331927	PSMB8	1
GO:0022408	negative regulation of cell-cell adhesion	1/26	189/18862	0.230498510379891	0.301502649209558	0.196892859441262	IRF1	1
GO:0001935	endothelial cell proliferation	1/26	191/18862	0.23263996006514	0.303605819442809	0.198266310726688	STAT1	1
GO:0048002	antigen processing and presentation of peptide antigen	1/26	194/18862	0.235841393842286	0.307079526536065	0.200534775445807	PSMB8	1
GO:0042098	T cell proliferation	1/26	195/18862	0.236905681594595	0.307682905431509	0.200928805137957	IRF1	1
GO:0002377	immunoglobulin production	1/26	198/18862	0.240090000020369	0.307682905431509	0.200928805137957	SAMHD1	1
GO:0019080	viral gene expression	1/26	198/18862	0.240090000020369	0.307682905431509	0.200928805137957	IFITM3	1
GO:0043487	regulation of RNA stability	1/26	198/18862	0.240090000020369	0.307682905431509	0.200928805137957	PSMB8	1
GO:0050657	nucleic acid transport	1/26	198/18862	0.240090000020369	0.307682905431509	0.200928805137957	MX2	1
GO:0050658	RNA transport	1/26	198/18862	0.240090000020369	0.307682905431509	0.200928805137957	MX2	1
GO:1901136	carbohydrate derivative catabolic process	1/26	198/18862	0.240090000020369	0.307682905431509	0.200928805137957	SAMHD1	1
GO:0050866	negative regulation of cell activation	1/26	200/18862	0.242205776576756	0.309655069442077	0.202216704306823	IRF1	1
GO:0051168	nuclear export	1/26	201/18862	0.243261539614426	0.309655069442077	0.202216704306823	IFI27	1
GO:0051236	establishment of RNA localization	1/26	201/18862	0.243261539614426	0.309655069442077	0.202216704306823	MX2	1
GO:0009612	response to mechanical stimulus	1/26	202/18862	0.244315888254372	0.310302992001647	0.202639822729778	IRF1	1
GO:0010389	regulation of G2/M transition of mitotic cell cycle	1/26	203/18862	0.245368824315754	0.310946238386779	0.203059887430456	PSMB8	1
GO:0050852	T cell receptor signaling pathway	1/26	204/18862	0.246420349615491	0.311584842069365	0.203476920267294	PSMB8	1
GO:0043281	regulation of cysteine-type endopeptidase activity involved in apoptotic process	1/26	205/18862	0.247470465968261	0.312218836221598	0.203890942903014	IFI6	1
GO:0071456	cellular response to hypoxia	1/26	206/18862	0.248519175186508	0.312848253719299	0.204301976806794	PSMB8	1
GO:0006006	glucose metabolic process	1/26	210/18862	0.252699976884937	0.316709882924073	0.206823769627598	OAS1	1
GO:0061013	regulation of mRNA catabolic process	1/26	210/18862	0.252699976884937	0.316709882924073	0.206823769627598	PSMB8	1
GO:0030178	negative regulation of Wnt signaling pathway	1/26	212/18862	0.254781981886509	0.318617467458074	0.208069495907317	PSMB8	1
GO:0036294	cellular response to decreased oxygen levels	1/26	214/18862	0.256858408846468	0.320509725073773	0.209305213118198	PSMB8	1
GO:1903792	negative regulation of anion transport	1/26	217/18862	0.259962621835549	0.323673373795246	0.211371197761024	RSAD2	1
GO:0002699	positive regulation of immune effector process	1/26	219/18862	0.262025166387798	0.324819868572237	0.212119903072796	RSAD2	1
GO:1902749	regulation of cell cycle G2/M phase transition	1/26	219/18862	0.262025166387798	0.324819868572237	0.212119903072796	PSMB8	1
GO:0045444	fat cell differentiation	1/26	221/18862	0.264082182962799	0.325949592420461	0.212857656321197	PSMB8	1
GO:0050670	regulation of lymphocyte proliferation	1/26	221/18862	0.264082182962799	0.325949592420461	0.212857656321197	IRF1	1
GO:0033002	muscle cell proliferation	1/26	222/18862	0.265108622705462	0.326508238786597	0.213222473946293	STAT1	1
GO:0032944	regulation of mononuclear cell proliferation	1/26	223/18862	0.266133685785379	0.326908700627685	0.213483990975068	IRF1	1
GO:0022618	ribonucleoprotein complex assembly	1/26	224/18862	0.267157373975173	0.326908700627685	0.213483990975068	ADAR	1
GO:2001234	negative regulation of apoptotic signaling pathway	1/26	224/18862	0.267157373975173	0.326908700627685	0.213483990975068	IFI6	1
GO:0042593	glucose homeostasis	1/26	229/18862	0.272255253461104	0.330652702469554	0.215928968590792	OAS1	1
GO:0051259	protein complex oligomerization	1/26	229/18862	0.272255253461104	0.330652702469554	0.215928968590792	SAMHD1	1
GO:0033500	carbohydrate homeostasis	1/26	230/18862	0.27327072941291	0.330652702469554	0.215928968590792	OAS1	1
GO:2000116	regulation of cysteine-type endopeptidase activity	1/26	230/18862	0.27327072941291	0.330652702469554	0.215928968590792	IFI6	1
GO:0048762	mesenchymal cell differentiation	1/26	231/18862	0.274284842821845	0.330652702469554	0.215928968590792	STAT1	1
GO:0071453	cellular response to oxygen levels	1/26	231/18862	0.274284842821845	0.330652702469554	0.215928968590792	PSMB8	1
GO:0071826	ribonucleoprotein complex subunit organization	1/26	231/18862	0.274284842821845	0.330652702469554	0.215928968590792	ADAR	1
GO:0006403	RNA localization	1/26	234/18862	0.277319025332528	0.332899842646009	0.217396437802315	MX2	1
GO:0019882	antigen processing and presentation	1/26	234/18862	0.277319025332528	0.332899842646009	0.217396437802315	PSMB8	1
GO:0007050	cell cycle arrest	1/26	235/18862	0.278327706100262	0.33340729425484	0.217727823276216	IRF1	1
GO:0038093	Fc receptor signaling pathway	1/26	239/18862	0.282348908718855	0.337513716514765	0.220409475404148	PSMB8	1
GO:0006469	negative regulation of protein kinase activity	1/26	243/18862	0.286348562111866	0.341577215600947	0.223063097044	ADAR	1
GO:0045926	negative regulation of growth	1/26	245/18862	0.288340342521653	0.343233587646068	0.224144771878757	BST2	1
GO:0033157	regulation of intracellular protein transport	1/26	248/18862	0.291317994128507	0.346054151689187	0.225986708993216	IFI27	1
GO:0019318	hexose metabolic process	1/26	250/18862	0.293296435937555	0.346955659144426	0.226575428134275	OAS1	1
GO:1901991	negative regulation of mitotic cell cycle phase transition	1/26	250/18862	0.293296435937555	0.346955659144426	0.226575428134275	PSMB8	1
GO:0048863	stem cell differentiation	1/26	251/18862	0.294283664213163	0.347401255056618	0.226866419452384	PSMB8	1
GO:0015931	nucleobase-containing compound transport	1/26	253/18862	0.296254144068248	0.349003329140442	0.227912635624042	MX2	1
GO:0042180	cellular ketone metabolic process	1/26	254/18862	0.297237399066057	0.34943818195989	0.228196611288208	PSMB8	1
GO:0000086	G2/M transition of mitotic cell cycle	1/26	258/18862	0.301157225974443	0.352589427118226	0.230254495925879	PSMB8	1
GO:0045637	regulation of myeloid cell differentiation	1/26	258/18862	0.301157225974443	0.352589427118226	0.230254495925879	STAT1	1
GO:0033673	negative regulation of kinase activity	1/26	267/18862	0.309900120137805	0.361722300753422	0.236218614681265	ADAR	1
GO:0006302	double-strand break repair	1/26	268/18862	0.310865035269637	0.361722300753422	0.236218614681265	SAMHD1	1
GO:1901988	negative regulation of cell cycle phase transition	1/26	268/18862	0.310865035269637	0.361722300753422	0.236218614681265	PSMB8	1
GO:0005996	monosaccharide metabolic process	1/26	272/18862	0.314711739058481	0.365450978620971	0.238653585150685	OAS1	1
GO:0034504	protein localization to nucleus	1/26	275/18862	0.317583209098376	0.368034309525409	0.240340599875071	GBP2	1
GO:0044839	cell cycle G2/M phase transition	1/26	276/18862	0.318537792224401	0.368390251576594	0.240573043763829	PSMB8	1
GO:0050708	regulation of protein secretion	1/26	279/18862	0.321393844183152	0.369784956435897	0.241483839833265	RSAD2	1
GO:1902105	regulation of leukocyte differentiation	1/26	279/18862	0.321393844183152	0.369784956435897	0.241483839833265	IRF1	1
GO:0001822	kidney development	1/26	280/18862	0.322343301216529	0.369784956435897	0.241483839833265	STAT1	1
GO:0006260	DNA replication	1/26	280/18862	0.322343301216529	0.369784956435897	0.241483839833265	SAMHD1	1
GO:0072593	reactive oxygen species metabolic process	1/26	281/18862	0.323291480861796	0.3700594085985	0.241663067681566	IFI6	1
GO:0046651	lymphocyte proliferation	1/26	282/18862	0.324238384768884	0.3700594085985	0.241663067681566	IRF1	1
GO:0016579	protein deubiquitination	1/26	283/18862	0.325184014585677	0.3700594085985	0.241663067681566	PSMB8	1
GO:0097193	intrinsic apoptotic signaling pathway	1/26	283/18862	0.325184014585677	0.3700594085985	0.241663067681566	IFI6	1
GO:0032943	mononuclear cell proliferation	1/26	285/18862	0.327071458529723	0.371464391024775	0.24258057539866	IRF1	1
GO:0060485	mesenchyme development	1/26	287/18862	0.328953825836264	0.372116753281977	0.243006593115415	STAT1	1
GO:0060828	regulation of canonical Wnt signaling pathway	1/26	287/18862	0.328953825836264	0.372116753281977	0.243006593115415	PSMB8	1
GO:0072001	renal system development	1/26	288/18862	0.329893109848552	0.372438848221878	0.24321693353496	STAT1	1
GO:0007162	negative regulation of cell adhesion	1/26	295/18862	0.336432790397217	0.379069817299042	0.247547212110928	IRF1	1
GO:0051348	negative regulation of transferase activity	1/26	296/18862	0.33736200607286	0.379365575998928	0.247740353949906	ADAR	1
GO:0006310	DNA recombination	1/26	299/18862	0.340142152169934	0.381737444940222	0.249289275855884	SAMHD1	1
GO:0070646	protein modification by small protein removal	1/26	300/18862	0.341066372610789	0.382021192943974	0.249474574247013	PSMB8	1
GO:0071496	cellular response to external stimulus	1/26	303/18862	0.343831571720319	0.384361815930965	0.251003091339618	IRF1	1
GO:0090305	nucleic acid phosphodiester bond hydrolysis	1/26	305/18862	0.345668835352919	0.385657975129041	0.251849533291188	SAMHD1	1
GO:0002791	regulation of peptide secretion	1/26	308/18862	0.348415459192529	0.387961636556848	0.253353913059971	RSAD2	1
GO:0043271	negative regulation of ion transport	1/26	319/18862	0.358391879006722	0.398290974911767	0.260099369427164	RSAD2	1
GO:0001655	urogenital system development	1/26	320/18862	0.359291507499728	0.398512412801843	0.260243976910648	STAT1	1
GO:0045930	negative regulation of mitotic cell cycle	1/26	321/18862	0.360189923032304	0.39873164631397	0.260387144850303	PSMB8	1
GO:0050851	antigen receptor-mediated signaling pathway	1/26	323/18862	0.361983121494573	0.399938633262936	0.261175353883668	PSMB8	1
GO:0042113	B cell activation	1/26	326/18862	0.364663861173751	0.402119645364078	0.26259963891133	BST2	1
GO:0050863	regulation of T cell activation	1/26	327/18862	0.365555031847547	0.40232265594053	0.262732212648242	IRF1	1
GO:0071214	cellular response to abiotic stimulus	1/26	330/18862	0.3682213380293	0.402919117958984	0.263121725352921	IRF1	1
GO:0104004	cellular response to environmental stimulus	1/26	330/18862	0.3682213380293	0.402919117958984	0.263121725352921	IRF1	1
GO:1903037	regulation of leukocyte cell-cell adhesion	1/26	330/18862	0.3682213380293	0.402919117958984	0.263121725352921	IRF1	1
GO:0006520	cellular amino acid metabolic process	1/26	331/18862	0.369107709991918	0.4031137945977	0.263248856707035	PSMB8	1
GO:0060070	canonical Wnt signaling pathway	1/26	333/18862	0.370876868077397	0.404269996046052	0.264003900849609	PSMB8	1
GO:1903311	regulation of mRNA metabolic process	1/26	334/18862	0.371759657295919	0.404457447421373	0.264126313828035	PSMB8	1
GO:0045765	regulation of angiogenesis	1/26	335/18862	0.372641255358867	0.404642889883961	0.26424741490896	STAT1	1
GO:1901342	regulation of vasculature development	1/26	341/18862	0.377905915745278	0.409578030588692	0.267470252146533	STAT1	1
GO:0042742	defense response to bacterium	1/26	344/18862	0.380522289893581	0.411629625379178	0.268810022678475	GBP2	1
GO:0001666	response to hypoxia	1/26	348/18862	0.383994334491015	0.41381207637384	0.270235247359108	PSMB8	1
GO:2001233	regulation of apoptotic signaling pathway	1/26	348/18862	0.383994334491015	0.41381207637384	0.270235247359108	IFI6	1
GO:0032956	regulation of actin cytoskeleton organization	1/26	352/18862	0.387447663424468	0.416744273135202	0.272150084944457	BST2	1
GO:0010948	negative regulation of cell cycle process	1/26	359/18862	0.393446245587785	0.421721581540304	0.275400459316858	PSMB8	1
GO:0002449	lymphocyte mediated immunity	1/26	360/18862	0.394298561299546	0.421721581540304	0.275400459316858	RSAD2	1
GO:0036293	response to decreased oxygen levels	1/26	360/18862	0.394298561299546	0.421721581540304	0.275400459316858	PSMB8	1
GO:0043687	post-translational protein modification	1/26	361/18862	0.395149725357822	0.421726581936229	0.275403724768271	PSMB8	1
GO:0001933	negative regulation of protein phosphorylation	1/26	362/18862	0.395999739256568	0.421726581936229	0.275403724768271	ADAR	1
GO:0030111	regulation of Wnt signaling pathway	1/26	365/18862	0.398542894907343	0.421726581936229	0.275403724768271	PSMB8	1
GO:0007159	leukocyte cell-cell adhesion	1/26	366/18862	0.399388323070419	0.421726581936229	0.275403724768271	IRF1	1
GO:0050727	regulation of inflammatory response	1/26	366/18862	0.399388323070419	0.421726581936229	0.275403724768271	IFI35	1
GO:0001818	negative regulation of cytokine production	1/26	367/18862	0.400232608515929	0.421726581936229	0.275403724768271	BST2	1
GO:0002460	adaptive immune response based on somatic recombination of immune receptors built from immunoglobulin superfamily domains	1/26	367/18862	0.400232608515929	0.421726581936229	0.275403724768271	RSAD2	1
GO:0009306	protein secretion	1/26	367/18862	0.400232608515929	0.421726581936229	0.275403724768271	RSAD2	1
GO:0035592	establishment of protein localization to extracellular region	1/26	368/18862	0.40107575272672	0.421833832350285	0.275473763425493	RSAD2	1
GO:0050678	regulation of epithelial cell proliferation	1/26	374/18862	0.406110734869604	0.425647491168311	0.277964229733445	STAT1	1
GO:0006402	mRNA catabolic process	1/26	375/18862	0.406945931802392	0.425647491168311	0.277964229733445	PSMB8	1
GO:0071692	protein localization to extracellular region	1/26	375/18862	0.406945931802392	0.425647491168311	0.277964229733445	RSAD2	1
GO:0070482	response to oxygen levels	1/26	385/18862	0.415236023374143	0.433521646421812	0.28310635683452	PSMB8	1
GO:0032970	regulation of actin filament-based process	1/26	389/18862	0.418520762549067	0.43615075804106	0.284823268131522	BST2	1
GO:0034470	ncRNA processing	1/26	400/18862	0.427462573034914	0.444654852023521	0.290376769520494	ADAR	1
GO:0002790	peptide secretion	1/26	401/18862	0.428268876420305	0.444680639932762	0.290393610019915	RSAD2	1
GO:0001558	regulation of cell growth	1/26	406/18862	0.432284043197311	0.448032095772805	0.292582239955231	BST2	1
GO:0042326	negative regulation of phosphorylation	1/26	407/18862	0.433083816435113	0.448044893730144	0.292590597515014	ADAR	1
GO:0048732	gland development	1/26	413/18862	0.43785975350648	0.452163701896891	0.295280338117848	OAS2	1
GO:0050673	epithelial cell proliferation	1/26	428/18862	0.449630943807656	0.463478273598834	0.302669189862896	STAT1	1
GO:0042391	regulation of membrane potential	1/26	431/18862	0.451956569766161	0.465033070880553	0.303684532459227	IFI6	1
GO:0043434	response to peptide hormone	1/26	435/18862	0.455042709699193	0.467254926638386	0.305135489970124	STAT1	1
GO:0022407	regulation of cell-cell adhesion	1/26	437/18862	0.456579506521868	0.467254926638386	0.305135489970124	IRF1	1
GO:0062012	regulation of small molecule metabolic process	1/26	437/18862	0.456579506521868	0.467254926638386	0.305135489970124	PSMB8	1
GO:1901990	regulation of mitotic cell cycle phase transition	1/26	439/18862	0.458112135761927	0.467981697035075	0.305610099072022	PSMB8	1
GO:0006163	purine nucleotide metabolic process	1/26	441/18862	0.459640608270386	0.468701623845609	0.306080239048192	SAMHD1	1
GO:0072521	purine-containing compound metabolic process	1/26	460/18862	0.473955838577738	0.482434476119379	0.315048321284138	SAMHD1	1
GO:0016049	cell growth	1/26	470/18862	0.481342980783977	0.489078850118005	0.319387353790872	BST2	1
GO:0022613	ribonucleoprotein complex biogenesis	1/26	473/18862	0.483539603128159	0.490434998538186	0.32027297101837	ADAR	1
GO:1901987	regulation of cell cycle phase transition	1/26	478/18862	0.487180775863353	0.493248863818946	0.322110533582625	PSMB8	1
GO:0002429	immune response-activating cell surface receptor signaling pathway	1/26	481/18862	0.489353617748068	0.493691859040161	0.322399826549213	PSMB8	1
GO:0002757	immune response-activating signal transduction	1/26	481/18862	0.489353617748068	0.493691859040161	0.322399826549213	PSMB8	1
GO:0043312	neutrophil degranulation	1/26	485/18862	0.49223697368335	0.495721837213852	0.323725480596595	BST2	1
GO:0002283	neutrophil activation involved in immune response	1/26	488/18862	0.494389210576645	0.497009648088536	0.32456647077098	BST2	1
GO:0034660	ncRNA metabolic process	1/26	492/18862	0.497245218552429	0.498999169940621	0.32586570527988	ADAR	1
GO:0002446	neutrophil mediated immunity	1/26	499/18862	0.502205947230506	0.502910769175287	0.328420130457638	BST2	1
GO:0042119	neutrophil activation	1/26	500/18862	0.502910769175287	0.502910769175287	0.328420130457638	BST2	1

## Sheet: Module_2
Functional enrichment analyses of gene clustering module 2
ID	Description	GeneRatio	BgRatio	pvalue	p.adjust	qvalue	geneID	Count
GO:0006695	cholesterol biosynthetic process	9/9	72/18862	1.024e-08	1.26464e-06	4.41935e-07	SREBF2/MSMO1/SREBF1/FDFT1/FDPS/CYP51A1/IDI1/HMGCS1/HMGCR	9
GO:1902653	secondary alcohol biosynthetic process	9/9	72/18862	1.024e-08	1.26464e-06	4.41935e-07	SREBF2/MSMO1/SREBF1/FDFT1/FDPS/CYP51A1/IDI1/HMGCS1/HMGCR	9
GO:0016126	sterol biosynthetic process	9/9	78/18862	2.19403e-08	1.80642e-06	6.31265e-07	SREBF2/MSMO1/SREBF1/FDFT1/FDPS/CYP51A1/IDI1/HMGCS1/HMGCR	9
GO:0045540	regulation of cholesterol biosynthetic process	8/9	48/18862	8.54337e-07	4.22043e-05	1.47486e-05	SREBF2/SREBF1/FDFT1/FDPS/CYP51A1/IDI1/HMGCS1/HMGCR	8
GO:0106118	regulation of sterol biosynthetic process	8/9	48/18862	8.54337e-07	4.22043e-05	1.47486e-05	SREBF2/SREBF1/FDFT1/FDPS/CYP51A1/IDI1/HMGCS1/HMGCR	8
GO:0090181	regulation of cholesterol metabolic process	8/9	61/18862	6.66314e-06	2.74299e-05	9.58558e-05	SREBF2/SREBF1/FDFT1/FDPS/CYP51A1/IDI1/HMGCS1/HMGCR	8
GO:0008203	cholesterol metabolic process	9/9	149/18862	9.38062e-06	0.000331002	0.000115671	SREBF2/MSMO1/SREBF1/FDFT1/FDPS/CYP51A1/IDI1/HMGCS1/HMGCR	9
GO:0046165	alcohol biosynthetic process	9/9	156/18862	1.43406e-05	0.000442722	0.000154712	SREBF2/MSMO1/SREBF1/FDFT1/FDPS/CYP51A1/IDI1/HMGCS1/HMGCR	9
GO:1902652	secondary alcohol metabolic process	9/9	158/18862	1.61316e-05	0.000442722	0.000154712	SREBF2/MSMO1/SREBF1/FDFT1/FDPS/CYP51A1/IDI1/HMGCS1/HMGCR	9
GO:0016125	sterol metabolic process	9/9	165/18862	2.40696e-05	0.00059452	0.000207759	SREBF2/MSMO1/SREBF1/FDFT1/FDPS/CYP51A1/IDI1/HMGCS1/HMGCR	9
GO:1902930	regulation of alcohol biosynthetic process	8/9	75/18862	3.81482e-06	0.000856601	0.000299345	SREBF2/SREBF1/FDFT1/FDPS/CYP51A1/IDI1/HMGCS1/HMGCR	8
GO:0006694	steroid biosynthetic process	9/9	190/18862	8.82631e-05	0.00181675	0.000634875	SREBF2/MSMO1/SREBF1/FDFT1/FDPS/CYP51A1/IDI1/HMGCS1/HMGCR	9
GO:0050810	regulation of steroid biosynthetic process	8/9	91/18862	1.92024e-05	0.00364845	0.000127498	SREBF2/SREBF1/FDFT1/FDPS/CYP51A1/IDI1/HMGCS1/HMGCR	8
GO:1901617	organic hydroxy compound biosynthetic process	9/9	251/18862	0.00113396	0.0200063	0.00699134	SREBF2/MSMO1/SREBF1/FDFT1/FDPS/CYP51A1/IDI1/HMGCS1/HMGCR	9
GO:0019218	regulation of steroid metabolic process	8/9	122/18862	0.00217241	0.0357724	0.0125009	SREBF2/SREBF1/FDFT1/FDPS/CYP51A1/IDI1/HMGCS1/HMGCR	8
GO:0008202	steroid metabolic process	9/9	329/18862	0.0134081	0.206987	0.072333	SREBF2/MSMO1/SREBF1/FDFT1/FDPS/CYP51A1/IDI1/HMGCS1/HMGCR	9
GO:0006066	alcohol metabolic process	9/9	373/18862	0.0420418	0.610842	0.213463	SREBF2/MSMO1/SREBF1/FDFT1/FDPS/CYP51A1/IDI1/HMGCS1/HMGCR	9
GO:0046890	regulation of lipid biosynthetic process	8/9	203/18862	0.139794	1.91828	0.0670357	SREBF2/SREBF1/FDFT1/FDPS/CYP51A1/IDI1/HMGCS1/HMGCR	8
GO:0019216	regulation of lipid metabolic process	8/9	402/18862	35.1084	45.641	159.495	SREBF2/SREBF1/FDFT1/FDPS/CYP51A1/IDI1/HMGCS1/HMGCR	8
GO:0062012	regulation of small molecule metabolic process	8/9	437/18862	68.7347	848.873	296.644	SREBF2/SREBF1/FDFT1/FDPS/CYP51A1/IDI1/HMGCS1/HMGCR	8
GO:0008299	isoprenoid biosynthetic process	4/9	28/18862	48683.4	572610	200102	FDPS/IDI1/HMGCS1/HMGCR	4
GO:0006720	isoprenoid metabolic process	5/9	143/18862	287094	3.22328e+06	1.1264e+06	FDFT1/FDPS/IDI1/HMGCS1/HMGCR	5
GO:1903792	negative regulation of anion transport	4/9	217/18862	2.05223e+08	2.20392e+09	7.70174e+08	SREBF2/SREBF1/CYP51A1/HMGCR	4
GO:0050709	negative regulation of protein secretion	3/9	69/18862	3.87411e+08	3.9871e+09	1.39332e+09	SREBF1/CYP51A1/HMGCR	3
GO:0002792	negative regulation of peptide secretion	3/9	76/18862	5.18942e+08	5.12715e+09	1.79172e+09	SREBF1/CYP51A1/HMGCR	3
GO:0043271	negative regulation of ion transport	4/9	319/18862	9.46105e+08	8.988e+09	3.14092e+09	SREBF2/SREBF1/CYP51A1/HMGCR	4
GO:1900222	negative regulation of amyloid-beta clearance	2/9	11/18862	1.11065e+09	0.000101603488608221	3.5506e+08	CYP51A1/HMGCR	2
GO:0016114	terpenoid biosynthetic process	2/9	15/18862	2.11823e+09	0.000180321113811143	6.30144e+09	FDPS/HMGCS1	2
GO:0032933	SREBP signaling pathway	2/9	15/18862	2.11823e+09	0.000180321113811143	6.30144e+09	SREBF2/SREBF1	2
GO:0051224	negative regulation of protein transport	3/9	123/18862	2.20891e+09	0.000180321113811143	6.30144e+09	SREBF1/CYP51A1/HMGCR	3
GO:0006721	terpenoid metabolic process	3/9	124/18862	2.26314e+09	0.000180321113811143	6.30144e+09	FDFT1/FDPS/HMGCS1	3
GO:0071501	cellular response to sterol depletion	2/9	16/18862	2.42023e+09	0.000181961731451329	6.35877e+09	SREBF2/SREBF1	2
GO:1904950	negative regulation of establishment of protein localization	3/9	127/18862	2.43107e+09	0.000181961731451329	6.35877e+09	SREBF1/CYP51A1/HMGCR	3
GO:0006644	phospholipid metabolic process	4/9	419/18862	2.76861e+09	0.000201131704146057	7.02868e+09	FDFT1/FDPS/IDI1/HMGCS1	4
GO:0006991	response to sterol depletion	2/9	18/18862	3.08427e+09	0.000217661032039583	7.60631e+09	SREBF2/SREBF1	2
GO:1903531	negative regulation of secretion by cell	3/9	139/18862	3.18478e+09	0.000218511210283478	7.63602e+08	SREBF1/CYP51A1/HMGCR	3
GO:0051051	negative regulation of transport	4/9	438/18862	3.29456e+09	0.000219934011533615	7.68574e+09	SREBF2/SREBF1/CYP51A1/HMGCR	4
GO:1900221	regulation of amyloid-beta clearance	2/9	19/18862	3.44627e+09	0.000224007377805575	7.82809e+09	CYP51A1/HMGCR	2
GO:0071404	cellular response to low-density lipoprotein particle stimulus	2/9	22/18862	4.65203e+09	0.000294628468692746	0.000102959873994482	SREBF2/HMGCS1	2
GO:0051048	negative regulation of secretion	3/9	160/18862	4.84679e+09	0.000299289242080764	0.000104588612191019	SREBF1/CYP51A1/HMGCR	3
GO:1903146	regulation of autophagy of mitochondrion	2/9	31/18862	9.34364e+09	0.000562897037043054	0.000196708105849267	SREBF2/SREBF1	2
GO:0055094	response to lipoprotein particle	2/9	33/18862	0.00010604295767753	0.0006236335844369	0.00021793289547763	SREBF2/HMGCS1	2
GO:0071402	cellular response to lipoprotein particle stimulus	2/9	34/18862	0.00011264275604212	0.000647040947497756	0.000226112753866678	SREBF2/HMGCS1	2
GO:0097242	amyloid-beta clearance	2/9	38/18862	0.000141015129222193	0.000791607657224583	0.000276632550148799	CYP51A1/HMGCR	2
GO:1903214	regulation of protein targeting to mitochondrion	2/9	44/18862	0.000189476982697567	0.00104001810502887	0.000363441229969603	SREBF2/SREBF1	2
GO:0008654	phospholipid biosynthetic process	3/9	269/18862	0.000226109285351887	0.0012141085539547	0.000424278292879972	FDPS/IDI1/HMGCS1	3
GO:0050708	regulation of protein secretion	3/9	279/18862	0.00025177059798915	0.00132313484475149	0.000462378253865853	SREBF1/CYP51A1/HMGCR	3
GO:0006984	ER-nucleus signaling pathway	2/9	53/18862	0.000275389189161499	0.00141710686922688	0.000495217401562345	SREBF2/SREBF1	2
GO:0010883	regulation of lipid storage	2/9	56/18862	0.000307535901697508	0.00155023199427111	0.000541738860133097	SREBF2/SREBF1	2
GO:0002791	regulation of peptide secretion	3/9	308/18862	0.000336711649526865	0.00166335554866271	0.000581270637077957	SREBF1/CYP51A1/HMGCR	3
GO:1903747	regulation of establishment of protein localization to mitochondrion	2/9	72/18862	0.000508411596405332	0.00246230714337484	0.000860469574927496	SREBF2/SREBF1	2
GO:0000422	autophagy of mitochondrion	2/9	75/18862	0.000551562796956946	0.00254626417322623	0.000889808916277653	SREBF2/SREBF1	2
GO:0061726	mitochondrion disassembly	2/9	75/18862	0.000551562796956946	0.00254626417322623	0.000889808916277653	SREBF2/SREBF1	2
GO:0009306	protein secretion	3/9	367/18862	0.000562495274759328	0.00254626417322623	0.000889808916277653	SREBF1/CYP51A1/HMGCR	3
GO:0035592	establishment of protein localization to extracellular region	3/9	368/18862	0.000566981900920821	0.00254626417322623	0.000889808916277653	SREBF1/CYP51A1/HMGCR	3
GO:0071692	protein localization to extracellular region	3/9	375/18862	0.000599036648945028	0.00264217950516825	0.000923327165667149	SREBF1/CYP51A1/HMGCR	3
GO:1903533	regulation of protein targeting	2/9	81/18862	0.00064303072105649	0.00278646645791145	0.000973749199014444	SREBF2/SREBF1	2
GO:0019915	lipid storage	2/9	85/18862	0.000707823100772837	0.00301435010156708	0.00105338465087791	SREBF2/SREBF1	2
GO:0002790	peptide secretion	3/9	401/18862	0.000728277570460717	0.00304889084582707	0.00106545514322531	SREBF1/CYP51A1/HMGCR	3
GO:0006626	protein targeting to mitochondrion	2/9	100/18862	0.000977796215120852	0.00402526108558084	0.00140665420420895	SREBF2/SREBF1	2
GO:0031667	response to nutrient levels	3/9	451/18862	0.00102450775644434	0.00414841665314346	0.00144969173474436	SREBF2/SREBF1/HMGCS1	3
GO:1903008	organelle disassembly	2/9	107/18862	0.00111827811955138	0.00445507573434181	0.00155685578613266	SREBF2/SREBF1	2
GO:0009991	response to extracellular stimulus	3/9	477/18862	0.00120495658806412	0.00472419487701331	0.00165090125682971	SREBF2/SREBF1/HMGCS1	3
GO:0042177	negative regulation of protein catabolic process	2/9	121/18862	0.00142666078200577	0.00550601895555354	0.00192411487046831	CYP51A1/HMGCR	2
GO:0033865	nucleoside bisphosphate metabolic process	2/9	140/18862	0.00190306095401278	0.00701576202449488	0.00245170460689785	HMGCS1/HMGCR	2
GO:0033875	ribonucleoside bisphosphate metabolic process	2/9	140/18862	0.00190306095401278	0.00701576202449488	0.00245170460689785	HMGCS1/HMGCR	2
GO:0034032	purine nucleoside bisphosphate metabolic process	2/9	140/18862	0.00190306095401278	0.00701576202449488	0.00245170460689785	HMGCS1/HMGCR	2
GO:0072655	establishment of protein localization to mitochondrion	2/9	142/18862	0.00195705088385404	0.00710869953399925	0.00248418223647108	SREBF2/SREBF1	2
GO:0014074	response to purine-containing compound	2/9	144/18862	0.00201176840993876	0.00720154778630253	0.00251662867452294	SREBF1/HMGCS1	2
GO:0070585	protein localization to mitochondrion	2/9	146/18862	0.0020672124095681	0.00729430664519031	0.0025490438734524	SREBF2/SREBF1	2
GO:0010821	regulation of mitochondrion organization	2/9	151/18862	0.00220899337252679	0.00768480792977629	0.00268550713932093	SREBF2/SREBF1	2
GO:0009267	cellular response to starvation	2/9	157/18862	0.00238509005503255	0.00818218393879221	0.00285931848702732	SREBF2/SREBF1	2
GO:0042594	response to starvation	2/9	196/18862	0.00368615466171507	0.012472331526625	0.00435853903764435	SREBF2/SREBF1	2
GO:0031669	cellular response to nutrient levels	2/9	210/18862	0.00421833705061256	0.0140801250202879	0.00492039314580697	SREBF2/SREBF1	2
GO:0042789	mRNA transcription by RNA polymerase II	1/9	10/18862	0.00476239989837213	0.0154777996697094	0.0054088198291761	SREBF1	1
GO:0090205	positive regulation of cholesterol metabolic process	1/9	10/18862	0.00476239989837213	0.0154777996697094	0.0054088198291761	SREBF1	1
GO:0097305	response to alcohol	2/9	233/18862	0.00516586636948909	0.0162171518892738	0.00566719136978672	SREBF1/HMGCS1	2
GO:0009642	response to light intensity	1/9	11/18862	0.00523752924278742	0.0162171518892738	0.00566719136978672	HMGCS1	1
GO:0033197	response to vitamin E	1/9	11/18862	0.00523752924278742	0.0162171518892738	0.00566719136978672	HMGCS1	1
GO:0031668	cellular response to extracellular stimulus	2/9	235/18862	0.00525251883053403	0.0162171518892738	0.00566719136978672	SREBF2/SREBF1	2
GO:0033157	regulation of intracellular protein transport	2/9	248/18862	0.0058322024138978	0.0177846172374415	0.00621495253982612	SREBF2/SREBF1	2
GO:0032354	response to follicle-stimulating hormone	1/9	13/18862	0.00618718309936794	0.0184124605487215	0.00643435655229133	HMGCS1	1
GO:0034616	response to laminar fluid shear stress	1/9	13/18862	0.00618718309936794	0.0184124605487215	0.00643435655229133	SREBF2	1
GO:0010867	positive regulation of triglyceride biosynthetic process	1/9	14/18862	0.00666170776126529	0.019588593059911	0.00684536386495932	SREBF1	1
GO:0006839	mitochondrial transport	2/9	274/18862	0.00707614708691397	0.0200295415905442	0.00699945625580494	SREBF2/SREBF1	2
GO:0009299	mRNA transcription	1/9	15/18862	0.00713603101201576	0.0200295415905442	0.00699945625580494	SREBF1	1
GO:0015936	coenzyme A metabolic process	1/9	15/18862	0.00713603101201576	0.0200295415905442	0.00699945625580494	HMGCR	1
GO:0071371	cellular response to gonadotropin stimulus	1/9	15/18862	0.00713603101201576	0.0200295415905442	0.00699945625580494	HMGCS1	1
GO:0031065	positive regulation of histone deacetylation	1/9	17/18862	0.00808407357927921	0.022435574989685	0.0078402605972903	SREBF1	1
GO:0010885	regulation of cholesterol storage	1/9	18/18862	0.00855779304533311	0.0228256489665419	0.00797657453763663	SREBF2	1
GO:0071498	cellular response to fluid shear stress	1/9	18/18862	0.00855779304533311	0.0228256489665419	0.00797657453763663	SREBF2	1
GO:0090370	negative regulation of cholesterol efflux	1/9	18/18862	0.00855779304533311	0.0228256489665419	0.00797657453763663	SREBF2	1
GO:0071496	cellular response to external stimulus	2/9	303/18862	0.00859427268780727	0.0228256489665419	0.00797657453763663	SREBF2/SREBF1	2
GO:0010893	positive regulation of steroid biosynthetic process	1/9	19/18862	0.00903131139932312	0.0233954055692901	0.00817567976425223	SREBF1	1
GO:0071397	cellular response to cholesterol	1/9	19/18862	0.00903131139932312	0.0233954055692901	0.00817567976425223	HMGCS1	1
GO:0009895	negative regulation of catabolic process	2/9	312/18862	0.00909295115243662	0.0233954055692901	0.00817567976425223	CYP51A1/HMGCR	2
GO:0051235	maintenance of location	2/9	319/18862	0.00948972079751609	0.023955543804514	0.00837142378849414	SREBF2/SREBF1	2
GO:0010878	cholesterol storage	1/9	20/18862	0.00950462871596103	0.023955543804514	0.00837142378849414	SREBF2	1
GO:0010866	regulation of triglyceride biosynthetic process	1/9	21/18862	0.00997774506993421	0.0247277375436682	0.00864127201611249	SREBF1	1
GO:0010506	regulation of autophagy	2/9	328/18862	0.0100112297747645	0.0247277375436682	0.00864127201611249	SREBF2/SREBF1	2
GO:0090312	positive regulation of protein deacetylation	1/9	22/18862	0.0104506605359056	0.0255575559640464	0.00893125757107096	SREBF1	1
GO:0090208	positive regulation of triglyceride metabolic process	1/9	23/18862	0.0109233751885157	0.0261948900151785	0.0091539781855727	SREBF1	1
GO:1902932	positive regulation of alcohol biosynthetic process	1/9	23/18862	0.0109233751885157	0.0261948900151785	0.0091539781855727	SREBF1	1
GO:0032386	regulation of intracellular transport	2/9	350/18862	0.0113393565663423	0.0265545717763029	0.0092796713644016	SREBF2/SREBF1	2
GO:0034698	response to gonadotropin	1/9	24/18862	0.011395889102381	0.0265545717763029	0.0092796713644016	HMGCS1	1
GO:0036315	cellular response to sterol	1/9	24/18862	0.011395889102381	0.0265545717763029	0.0092796713644016	HMGCS1	1
GO:0042493	response to drug	2/9	359/18862	0.0119042597548535	0.0274799267238206	0.00960304279289704	SREBF1/HMGCS1	2
GO:0032372	negative regulation of sterol transport	1/9	27/18862	0.0128122271573095	0.0290332119986737	0.0101458486421958	SREBF2	1
GO:0032375	negative regulation of cholesterol transport	1/9	27/18862	0.0128122271573095	0.0290332119986737	0.0101458486421958	SREBF2	1
GO:0010884	positive regulation of lipid storage	1/9	28/18862	0.0132839388618803	0.0295597558458057	0.0103298528845347	SREBF2	1
GO:0031063	regulation of histone deacetylation	1/9	28/18862	0.0132839388618803	0.0295597558458057	0.0103298528845347	SREBF1	1
GO:0042176	regulation of protein catabolic process	2/9	383/18862	0.0134710057996877	0.0297083788618112	0.0103817901839698	CYP51A1/HMGCR	2
GO:0045940	positive regulation of steroid metabolic process	1/9	29/18862	0.0137554502004298	0.0298034754342645	0.0104150223124214	SREBF1	1
GO:0070723	response to cholesterol	1/9	29/18862	0.0137554502004298	0.0298034754342645	0.0104150223124214	HMGCS1	1
GO:0006631	fatty acid metabolic process	2/9	392/18862	0.0140809014109463	0.0302433273782934	0.0105687314937995	MSMO1/SREBF1	2
GO:0034405	response to fluid shear stress	1/9	31/18862	0.014697872077337	0.0312963310612261	0.01093671062016	SREBF2	1
GO:1903955	positive regulation of protein targeting to mitochondrion	1/9	32/18862	0.0151687827645712	0.0318062232990629	0.0111148958471049	SREBF2	1
GO:0009150	purine ribonucleotide metabolic process	2/9	408/18862	0.0151948759080543	0.0318062232990629	0.0111148958471049	HMGCS1/HMGCR	2
GO:0036314	response to sterol	1/9	34/18862	0.0161100040086122	0.0334384116817412	0.0116852749111561	HMGCS1	1
GO:0009259	ribonucleotide metabolic process	2/9	425/18862	0.016419665089566	0.0337971439760234	0.0118106362924948	HMGCS1/HMGCR	2
GO:0046676	negative regulation of insulin secretion	1/9	35/18862	0.0165803147141527	0.0338457663999645	0.0118276277212746	SREBF1	1
GO:0019693	ribose phosphate metabolic process	2/9	435/18862	0.0171597166221285	0.0347151708595322	0.012131446880382	HMGCS1/HMGCR	2
GO:0033762	response to glucagon	1/9	37/18862	0.0175203366639323	0.0347151708595322	0.012131446880382	SREBF1	1
GO:0006163	purine nucleotide metabolic process	2/9	441/18862	0.0176106475456809	0.0347151708595322	0.012131446880382	HMGCS1/HMGCR	2
GO:0006605	protein targeting	2/9	441/18862	0.0176106475456809	0.0347151708595322	0.012131446880382	SREBF2/SREBF1	2
GO:0006084	acetyl-CoA metabolic process	1/9	38/18862	0.0179900480567616	0.0347151708595322	0.012131446880382	HMGCS1	1
GO:0032094	response to food	1/9	38/18862	0.0179900480567616	0.0347151708595322	0.012131446880382	SREBF1	1
GO:0071398	cellular response to fatty acid	1/9	38/18862	0.0179900480567616	0.0347151708595322	0.012131446880382	SREBF1	1
GO:0090207	regulation of triglyceride metabolic process	1/9	39/18862	0.0184595598272406	0.0353450486614606	0.0123515618591083	SREBF1	1
GO:1902895	positive regulation of pri-miRNA transcription by RNA polymerase II	1/9	40/18862	0.0189288720496045	0.0359609383726996	0.0125667886066967	SREBF2	1
GO:0072521	purine-containing compound metabolic process	2/9	460/18862	0.0190724005134561	0.0359609383726996	0.0125667886066967	HMGCS1/HMGCR	2
GO:0090278	negative regulation of peptide hormone secretion	1/9	41/18862	0.0193979847980669	0.0362977442812312	0.0126844876669975	SREBF1	1
GO:0019432	triglyceride biosynthetic process	1/9	42/18862	0.0198668981468161	0.0368956679869442	0.0128934360747045	SREBF1	1
GO:0090311	regulation of protein deacetylation	1/9	43/18862	0.020335612170019	0.0374843000447365	0.013099137454372	SREBF1	1
GO:0010874	regulation of cholesterol efflux	1/9	44/18862	0.0208041269418174	0.0380638470713252	0.0133016640095831	SREBF2	1
GO:0032570	response to progesterone	1/9	45/18862	0.0212724425363292	0.0386345096064214	0.0135010858202709	SREBF1	1
GO:0032369	negative regulation of lipid transport	1/9	49/18862	0.0231437146230539	0.0417262592109073	0.0145815182411865	SREBF2	1
GO:0046460	neutral lipid biosynthetic process	1/9	50/18862	0.0236110354420828	0.0419563003898881	0.01466190765809	SREBF1	1
GO:0046463	acylglycerol biosynthetic process	1/9	50/18862	0.0236110354420828	0.0419563003898881	0.01466190765809	SREBF1	1
GO:1902893	regulation of pri-miRNA transcription by RNA polymerase II	1/9	51/18862	0.0240781575280395	0.0424807493530412	0.0148451798293176	SREBF2	1
GO:0061614	pri-miRNA transcription by RNA polymerase II	1/9	52/18862	0.0245450809548776	0.0429974113181189	0.0150257307823812	SREBF2	1
GO:1903749	positive regulation of establishment of protein localization to mitochondrion	1/9	58/18862	0.0273424538128072	0.0475604654349534	0.0166203203309873	SREBF2	1
GO:0046888	negative regulation of hormone secretion	1/9	60/18862	0.0282733255078855	0.048835744059075	0.0170659749109062	SREBF1	1
GO:0070542	response to fatty acid	1/9	61/18862	0.0287384643266508	0.0492944492269636	0.0172262724765012	SREBF1	1
GO:0033344	cholesterol efflux	1/9	64/18862	0.030132693552392	0.0513294848789023	0.0179374291927125	SREBF2	1
GO:1905953	negative regulation of lipid localization	1/9	67/18862	0.0315251434791337	0.0533336331462057	0.0186377921073465	SREBF2	1
GO:0032371	regulation of sterol transport	1/9	70/18862	0.032915816094072	0.0549338282110526	0.0191969908941245	SREBF2	1
GO:0032374	regulation of cholesterol transport	1/9	70/18862	0.032915816094072	0.0549338282110526	0.0191969908941245	SREBF2	1
GO:0070988	demethylation	1/9	72/18862	0.0338419447557228	0.0561004050648559	0.0196046589188927	CYP51A1	1
GO:0016575	histone deacetylation	1/9	77/18862	0.0361538182425453	0.0595332873727245	0.0208043024272892	SREBF1	1
GO:0046889	positive regulation of lipid biosynthetic process	1/9	85/18862	0.0398425889105358	0.0651729765622672	0.0227751292482673	SREBF1	1
GO:0031058	positive regulation of histone modification	1/9	86/18862	0.040302801761354	0.0654920528622003	0.0228866325791623	SREBF1	1
GO:0033273	response to vitamin	1/9	89/18862	0.0416822640927491	0.0668540209799288	0.0233625813780275	HMGCS1	1
GO:0097306	cellular response to alcohol	1/9	89/18862	0.0416822640927491	0.0668540209799288	0.0233625813780275	HMGCS1	1
GO:0051591	response to cAMP	1/9	93/18862	0.0435188054133049	0.0691874557415751	0.0241780156437637	SREBF1	1
GO:0006476	protein deacetylation	1/9	94/18862	0.0439774516252117	0.0691874557415751	0.0241780156437637	SREBF1	1
GO:0042632	cholesterol homeostasis	1/9	94/18862	0.0439774516252117	0.0691874557415751	0.0241780156437637	SREBF2	1
GO:0055092	sterol homeostasis	1/9	95/18862	0.0444359023357493	0.0694662523856335	0.0242754429815553	SREBF2	1
GO:0002027	regulation of heart rate	1/9	97/18862	0.0453522175443787	0.0704528159337203	0.0246202041617945	SREBF1	1
GO:0019217	regulation of fatty acid metabolic process	1/9	98/18862	0.0458100821882426	0.0707193143780995	0.0247133338120782	SREBF1	1
GO:1905269	positive regulation of chromatin organization	1/9	100/18862	0.0467252259193228	0.071684042248899	0.025050464369954	SREBF1	1
GO:0032526	response to retinoic acid	1/9	103/18862	0.0480964787163973	0.0733322854503095	0.0256264538969758	SREBF1	1
GO:0006637	acyl-CoA metabolic process	1/9	105/18862	0.0490096728969246	0.0733659951850932	0.0256382339875459	HMGCS1	1
GO:0035383	thioester metabolic process	1/9	105/18862	0.0490096728969246	0.0733659951850932	0.0256382339875459	HMGCS1	1
GO:0035601	protein deacylation	1/9	105/18862	0.0490096728969246	0.0733659951850932	0.0256382339875459	SREBF1	1
GO:0006641	triglyceride metabolic process	1/9	108/18862	0.05037800409543	0.0742954448634874	0.0259630363469251	SREBF1	1
GO:0008593	regulation of Notch signaling pathway	1/9	108/18862	0.05037800409543	0.0742954448634874	0.0259630363469251	SREBF2	1
GO:0030301	cholesterol transport	1/9	109/18862	0.0508337254329124	0.0742954448634874	0.0259630363469251	SREBF2	1
GO:0098732	macromolecule deacylation	1/9	109/18862	0.0508337254329124	0.0742954448634874	0.0259630363469251	SREBF1	1
GO:1905954	positive regulation of lipid localization	1/9	111/18862	0.0517445849504534	0.0751818381338941	0.0262727923587442	SREBF2	1
GO:0015918	sterol transport	1/9	122/18862	0.0567404379032995	0.081958410304766	0.02864091048366	SREBF2	1
GO:0045471	response to ethanol	1/9	126/18862	0.0585513025880949	0.0840823938329038	0.0293831506256046	SREBF1	1
GO:0046683	response to organophosphorus	1/9	130/18862	0.0603590764015721	0.0861774096600481	0.0301152678121625	SREBF1	1
GO:0008584	male gonad development	1/9	134/18862	0.0621637639609096	0.0880058932408014	0.0307542435360994	HMGCS1	1
GO:0046546	development of primary male sexual characteristics	1/9	135/18862	0.0626144541640463	0.0880058932408014	0.0307542435360994	HMGCS1	1
GO:0006638	neutral lipid metabolic process	1/9	136/18862	0.0630649518365257	0.0880058932408014	0.0307542435360994	SREBF1	1
GO:0006639	acylglycerol metabolic process	1/9	136/18862	0.0630649518365257	0.0880058932408014	0.0307542435360994	SREBF1	1
GO:0001889	liver development	1/9	138/18862	0.06396536987737	0.0887609346051146	0.0310180977524798	HMGCS1	1
GO:0061008	hepaticobiliary system development	1/9	140/18862	0.0648650186589269	0.0891309117405026	0.0311473887181812	HMGCS1	1
GO:0031056	regulation of histone modification	1/9	141/18862	0.0653145547572104	0.0891309117405026	0.0311473887181812	SREBF1	1
GO:0062013	positive regulation of small molecule metabolic process	1/9	141/18862	0.0653145547572104	0.0891309117405026	0.0311473887181812	SREBF1	1
GO:0008286	insulin receptor signaling pathway	1/9	143/18862	0.0662130507280637	0.0898605688452293	0.03140237223656	SREBF1	1
GO:0045834	positive regulation of lipid metabolic process	1/9	150/18862	0.069351743793576	0.0936059055574496	0.0327112050104874	SREBF1	1
GO:0046661	male sex differentiation	1/9	153/18862	0.0706940247279059	0.094899044064091	0.0331631008448986	HMGCS1	1
GO:0032368	regulation of lipid transport	1/9	156/18862	0.0720345845136471	0.0961759047290315	0.0336093082794826	SREBF2	1
GO:0055088	lipid homeostasis	1/9	162/18862	0.074710548363084	0.0992123948692567	0.0346704299138251	SREBF2	1
GO:0030324	lung development	1/9	163/18862	0.0751558748371339	0.099270059276856	0.0346905811238108	SREBF1	1
GO:2001252	positive regulation of chromosome organization	1/9	164/18862	0.0756010107869959	0.0993268599169573	0.034710430484511	SREBF1	1
GO:0007584	response to nutrient	1/9	165/18862	0.0760459562839965	0.099382810593371	0.0347299828197589	HMGCS1	1
GO:0030323	respiratory tube development	1/9	167/18862	0.0769352762046066	0.100015859065989	0.034951205810403	SREBF1	1
GO:0050796	regulation of insulin secretion	1/9	178/18862	0.0818129489467158	0.105799991569837	0.0369725093063141	SREBF1	1
GO:0090316	positive regulation of intracellular protein transport	1/9	179/18862	0.0822552355801711	0.105817933272408	0.0369787791533664	SREBF2	1
GO:0009749	response to glucose	1/9	185/18862	0.0849049807640139	0.107546308967751	0.037582771512276	SREBF1	1
GO:0010565	regulation of cellular ketone metabolic process	1/9	185/18862	0.0849049807640139	0.107546308967751	0.037582771512276	SREBF1	1
GO:1902275	regulation of chromatin organization	1/9	185/18862	0.0849049807640139	0.107546308967751	0.037582771512276	SREBF1	1
GO:0007219	Notch signaling pathway	1/9	186/18862	0.085345943186947	0.107553305954979	0.0375852166559058	SREBF2	1
GO:0060541	respiratory system development	1/9	188/18862	0.0862273014352635	0.108112403322386	0.0377805969419803	SREBF1	1
GO:1905952	regulation of lipid localization	1/9	189/18862	0.0866676974022271	0.108115763931061	0.0377817713289879	SREBF2	1
GO:0009746	response to hexose	1/9	190/18862	0.087107904692078	0.108118856577604	0.03778285207485	SREBF1	1
GO:1901654	response to ketone	1/9	193/18862	0.0884273952061729	0.109207833079624	0.0381634021416115	SREBF1	1
GO:0034284	response to monosaccharide	1/9	196/18862	0.0897451901713	0.110283890409508	0.0385394375179188	SREBF1	1
GO:0030073	insulin secretion	1/9	207/18862	0.0945626294741405	0.115628561782736	0.0404071684047917	SREBF1	1
GO:0090276	regulation of peptide hormone secretion	1/9	209/18862	0.0954360884876342	0.1161217431352	0.0405795139019238	SREBF1	1
GO:0007623	circadian rhythm	1/9	212/18862	0.0967448726828863	0.116565773427673	0.0407346832348995	SREBF1	1
GO:0008406	gonad development	1/9	212/18862	0.0967448726828863	0.116565773427673	0.0407346832348995	HMGCS1	1
GO:0045137	development of primary sexual characteristics	1/9	217/18862	0.0989224394910524	0.118610886185873	0.0414493614627813	HMGCS1	1
GO:0032388	positive regulation of intracellular transport	1/9	219/18862	0.0997921587873143	0.118963155791637	0.0415724644147207	SREBF2	1
GO:0009743	response to carbohydrate	1/9	221/18862	0.100661131823693	0.118963155791637	0.0415724644147207	SREBF1	1
GO:0045444	fat cell differentiation	1/9	221/18862	0.100661131823693	0.118963155791637	0.0415724644147207	SREBF1	1
GO:0032869	cellular response to insulin stimulus	1/9	226/18862	0.10283030320403	0.120948023292359	0.0422660895374958	SREBF1	1
GO:0008016	regulation of heart contraction	1/9	245/18862	0.11103080359439	0.129974447809547	0.0454204334983288	SREBF1	1
GO:0030072	peptide hormone secretion	1/9	247/18862	0.111890126112617	0.130362552593474	0.045556059291135	SREBF1	1
GO:0042180	cellular ketone metabolic process	1/9	254/18862	0.114891943293343	0.133231502316694	0.0465586328146981	SREBF1	1
GO:0046883	regulation of hormone secretion	1/9	260/18862	0.117457747613527	0.135570390937109	0.0473759729675811	SREBF1	1
GO:0007548	sex differentiation	1/9	262/18862	0.118311545293026	0.135920705522685	0.0474983927247398	HMGCS1	1
GO:0045017	glycerolipid biosynthetic process	1/9	266/18862	0.120016938329653	0.137241591515854	0.047959985102493	SREBF1	1
GO:0015850	organic hydroxy compound transport	1/9	271/18862	0.122144555966809	0.139030900109686	0.0485852708672246	SREBF2	1
GO:0033044	regulation of chromosome organization	1/9	273/18862	0.122994321875826	0.139198519871907	0.0486438467057166	SREBF1	1
GO:0030522	intracellular receptor signaling pathway	1/9	274/18862	0.123418930574687	0.139198519871907	0.0486438467057166	SREBF1	1
GO:0032868	response to insulin	1/9	278/18862	0.125115538605275	0.14030855594397	0.0490317561790136	SREBF1	1
GO:0060047	heart contraction	1/9	279/18862	0.125539234265657	0.14030855594397	0.0490317561790136	SREBF1	1
GO:0003015	heart process	1/9	289/18862	0.129766170122478	0.144199112987912	0.0503913371617675	SREBF1	1
GO:1903522	regulation of blood circulation	1/9	290/18862	0.130187863142932	0.144199112987912	0.0503913371617675	SREBF1	1
GO:0048511	rhythmic process	1/9	294/18862	0.131872819441434	0.144586373510463	0.0505266679218323	SREBF1	1
GO:0031647	regulation of protein stability	1/9	295/18862	0.132293604912407	0.144586373510463	0.0505266679218323	SREBF1	1
GO:1903829	positive regulation of cellular protein localization	1/9	295/18862	0.132293604912407	0.144586373510463	0.0505266679218323	SREBF2	1
GO:0046879	hormone secretion	1/9	302/18862	0.135234030505015	0.147148923060523	0.0514221678711394	SREBF1	1
GO:0007568	aging	1/9	304/18862	0.136072523639421	0.147411900609373	0.0515140671211105	SREBF1	1
GO:0009914	hormone transport	1/9	312/18862	0.139419274017259	0.149724176879404	0.0523221074115114	SREBF1	1
GO:0051222	positive regulation of protein transport	1/9	312/18862	0.139419274017259	0.149724176879404	0.0523221074115114	SREBF2	1
GO:0009416	response to light stimulus	1/9	319/18862	0.142338221759412	0.15219714621028	0.0531863029586318	HMGCS1	1
GO:0071375	cellular response to peptide hormone stimulus	1/9	325/18862	0.144833168945659	0.154197382455077	0.0538852987910347	SREBF1	1
GO:1904951	positive regulation of establishment of protein localization	1/9	328/18862	0.146078221566593	0.154855453763728	0.0541152661778209	SREBF2	1
GO:0048545	response to steroid hormone	1/9	330/18862	0.146907361231975	0.155068881300418	0.0541898498471521	SREBF1	1
GO:0006790	sulfur compound metabolic process	1/9	378/18862	0.166593241900394	0.175100130848499	0.0611899029600551	HMGCS1	1
GO:1901653	cellular response to peptide	1/9	391/18862	0.171854858115579	0.179865042180289	0.0628550328522637	SREBF1	1
GO:0048608	reproductive structure development	1/9	405/18862	0.177488172976315	0.184977125422573	0.064641484272964	HMGCS1	1
GO:0061458	reproductive system development	1/9	408/18862	0.178690870829188	0.185448088633653	0.0648060654931153	HMGCS1	1
GO:0048732	gland development	1/9	413/18862	0.18069189375595	0.18674015798209	0.0652575877030957	HMGCS1	1
GO:0046486	glycerolipid metabolic process	1/9	433/18862	0.188652720231092	0.194155091237832	0.0678487853462699	SREBF1	1
GO:0043434	response to peptide hormone	1/9	435/18862	0.189445008527939	0.194161481769298	0.0678510185599082	SREBF1	1
GO:0009314	response to radiation	1/9	447/18862	0.194184313046094	0.197781073329651	0.0691159088558764	HMGCS1	1
GO:0016570	histone modification	1/9	448/18862	0.194578140968037	0.197781073329651	0.0691159088558764	SREBF1	1
GO:0006869	lipid transport	1/9	461/18862	0.199682357568329	0.201312417630111	0.0703499605611297	SREBF2	1
GO:0016569	covalent chromatin modification	1/9	461/18862	0.199682357568329	0.201312417630111	0.0703499605611297	SREBF1	1
GO:0023061	signal release	1/9	475/18862	0.205147031965207	0.205980962989456	0.0719814147246341	SREBF1	1
GO:1903793	positive regulation of anion transport	1/9	478/18862	0.206313709146608	0.206313709146608	0.0720976950778685	SREBF2	1
